# Supplementary material for: MicroRNA and Nonsense Transcripts as Putative Viral Evasion Mechanisms
Source: Front Cell Infect Microbiol. 2019 May 8;9:152. doi: 10.3389/fcimb.2019.00152 (PMC6519394; doi:10.3389/fcimb.2019.00152)
Supplement: Supplementary Table 1 — Lists of all raw data. [file Table_1.XLSX]

## Sheet: Index sheet
Sheet Index:
PAthway lists
Sheet1
RSV-hMPV-Hendra-Nipah
RSV A clade vs mature ver21miRs
PT RSV A-vSAs
Sheet2
PT RSV A-vSHs
RSV A vSAs
RSV A vSHs
RSV B-vSHs
RSV B-vSAs
RSV B vs mature ver21 miRs
HMPV A vs mat ver 21 miRs hits
HMPV A vSAs
HMPV A vSHs
HMPV_B_ mat ver 21 hits
HMPV B vSAs
HMPV B vSHs
RSV A2 vs B1
NDV vSHs
NDV vSAs
NewCastle DV miR hits
Hendra vSHs
Hendra vSAs
Hendra virus miR hit list
Nipah Virus miR hit list
Nipah vSHs
Nipah vSAs
MEasles
RSV A vSHs Pathway union
RSV A vSAs Pathway Union
RSV B_vSHs pathways
RSV B_vSAs-Pathway union
hMPV A vSHs-Pathway Union
hMPV A_vSAs-Pathways Union
hMPV B-vSHs-Pathway Union
NDV_vSHs-Pathway Union
NDV_vSAs_Pathways Union
Hendra_vSHs_Pathways Union
Hendra vSAs_Pathways Union
NIpah_vSHs_pathway Union
Nipah_vSAs_Pathways Uniion

## Sheet: PAthway lists
RSV A vSH	RSV A vSA	RSV B vSH	RSV B vSA	HMPV A vSH	HMPV A vSA	HMPV B vSH	HMPV B vSA	NDV -vSH	NDV-vSA	Hendra-vSH	Hendra-vSA	Nipah -vSH
Ubiquitin mediated proteolysis	Prostate cancer	Prion diseases	Glycosaminoglycan biosynthesis - chondroitin sulfate	Dopaminergic synapse	TGF-beta signaling pathway	Neurotrophin signaling pathway	Drug metabolism - cytochrome P450	Neurotrophin signaling pathway	Axon guidance	Focal adhesion	Prostate cancer	Other glycan degradation
Wnt signaling pathway	PI3K-Akt signaling pathway	Prostate cancer	Axon guidance	PI3K-Akt signaling pathway	Prostate cancer	Axon guidance	Arrhythmogenic right ventricular cardiomyopathy (ARVC)	Long-term potentiation	B cell receptor signaling pathway	ECM-receptor interaction	Wnt signaling pathway	Glycerophospholipid metabolism
Prostate cancer	Vasopressin-regulated water reabsorption	Pathways in cancer	Vasopressin-regulated water reabsorption	Focal adhesion	Wnt signaling pathway	Chemokine signaling pathway	Wnt signaling pathway	Prostate cancer	Ubiquitin mediated proteolysis	Amoebiasis	Glioma	Endometrial cancer
Transcriptional misregulation in cancer	Pathways in cancer	Transcriptional misregulation in cancer	T cell receptor signaling pathway	Pancreatic cancer	PI3K-Akt signaling pathway	Regulation of actin cytoskeleton	Lysine degradation	PI3K-Akt signaling pathway	Arrhythmogenic right ventricular cardiomyopathy (ARVC)	Small cell lung cancer	p53 signaling pathway	beta-Alanine metabolism
Pathways in cancer	Glioma	PI3K-Akt signaling pathway	Thyroid cancer	Wnt signaling pathway	Metabolism of xenobiotics by cytochrome P450	Focal adhesion	Transcriptional misregulation in cancer	mTOR signaling pathway	Long-term potentiation	PI3K-Akt signaling pathway	TGF-beta signaling pathway	Axon guidance
MAPK signaling pathway	Endometrial cancer	MAPK signaling pathway	TGF-beta signaling pathway	Prostate cancer	Circadian rhythm	Chronic myeloid leukemia	RNA degradation	MAPK signaling pathway	Regulation of actin cytoskeleton	Protein digestion and absorption	Pathways in cancer	MAPK signaling pathway
Axon guidance	Transcriptional misregulation in cancer	Axon guidance	GABAergic synapse	Colorectal cancer	Glioma	Hepatitis C	Gap junction	Regulation of actin cytoskeleton	Amyotrophic lateral sclerosis (ALS)	Lysine degradation	ErbB signaling pathway	Glioma
PI3K-Akt signaling pathway	Non-small cell lung cancer	Basal cell carcinoma	Acute myeloid leukemia	Long-term potentiation	Long-term depression	MAPK signaling pathway	Adipocytokine signaling pathway	Melanoma	T cell receptor signaling pathway	Glycosaminoglycan biosynthesis - chondroitin sulfate	Pancreatic cancer	Long-term depression
Prion diseases	Colorectal cancer	Endocytosis	B cell receptor signaling pathway	Melanogenesis	Oocyte meiosis	ErbB signaling pathway	Ubiquitin mediated proteolysis	Insulin signaling pathway	Hypertrophic cardiomyopathy (HCM)	Glioma	Colorectal cancer	Oocyte meiosis
mRNA surveillance pathway	Phosphatidylinositol signaling system	Wnt signaling pathway	Endometrial cancer	TGF-beta signaling pathway	ErbB signaling pathway	Transcriptional misregulation in cancer	Biotin metabolism	Endocytosis	Long-term depression	Melanoma	Dopaminergic synapse	Non-small cell lung cancer
Circadian rhythm	Chronic myeloid leukemia	T cell receptor signaling pathway	Pathways in cancer	MAPK signaling pathway	Neurotrophin signaling pathway	Pancreatic secretion	Protein processing in endoplasmic reticulum	Ubiquitin mediated proteolysis	Dopaminergic synapse	Glycosaminoglycan biosynthesis - heparan sulfate / heparin	Ubiquitin mediated proteolysis	Fanconi anemia pathway
TGF-beta signaling pathway	Focal adhesion	Endometrial cancer	Chronic myeloid leukemia	Retrograde endocannabinoid signaling	Pantothenate and CoA biosynthesis	PI3K-Akt signaling pathway	Circadian rhythm	Fc gamma R-mediated phagocytosis	Osteoclast differentiation	Prostate cancer	Hedgehog signaling pathway	Biosynthesis of unsaturated fatty acids
Gap junction	Melanoma	Vasopressin-regulated water reabsorption	Non-small cell lung cancer	Neurotrophin signaling pathway	Dopaminergic synapse	Ubiquitin mediated proteolysis	Hypertrophic cardiomyopathy (HCM)	Chronic myeloid leukemia	Dilated cardiomyopathy	Pathways in cancer	Melanoma	Pancreatic cancer
Vasopressin-regulated water reabsorption	ErbB signaling pathway	Dopaminergic synapse	p53 signaling pathway	Adherens junction	mRNA surveillance pathway	Acute myeloid leukemia	Morphine addiction	Aldosterone-regulated sodium reabsorption	Cholinergic synapse	mTOR signaling pathway	Glutamatergic synapse	mRNA surveillance pathway
Lysine degradation	Mucin type O-Glycan biosynthesis	Ubiquitin mediated proteolysis	Melanogenesis	Insulin signaling pathway	Endometrial cancer	Shigellosis	Neurotrophin signaling pathway	Vasopressin-regulated water reabsorption	Mucin type O-Glycan biosynthesis	Wnt signaling pathway	Adipocytokine signaling pathway	TGF-beta signaling pathway
Focal adhesion	Thyroid cancer	mRNA surveillance pathway	Melanoma	Amoebiasis	Endocrine and other factor-regulated calcium reabsorption	Salmonella infection	ECM-receptor interaction	Bacterial invasion of epithelial cells	Wnt signaling pathway	p53 signaling pathway	Insulin signaling pathway	mTOR signaling pathway
Adherens junction	Neurotrophin signaling pathway	Chronic myeloid leukemia	Prostate cancer	GABAergic synapse	Valine, leucine and isoleucine biosynthesis	Dopaminergic synapse	PI3K-Akt signaling pathway	TGF-beta signaling pathway	Natural killer cell mediated cytotoxicity	Hepatitis B	Hepatitis B	Ether lipid metabolism
Neurotrophin signaling pathway	Inositol phosphate metabolism	Colorectal cancer	Renal cell carcinoma	Chemokine signaling pathway	Gap junction	Hepatitis B	Dilated cardiomyopathy	Non-small cell lung cancer	Circadian entrainment	Hypertrophic cardiomyopathy (HCM)	Small cell lung cancer	Fc epsilon RI signaling pathway
Basal cell carcinoma	Chemokine signaling pathway	Focal adhesion	Neurotrophin signaling pathway	Pathways in cancer	Aldosterone-regulated sodium reabsorption	Insulin signaling pathway	Axon guidance	Pathways in cancer	Aldosterone-regulated sodium reabsorption	Long-term potentiation	Amphetamine addiction	Neurotrophin signaling pathway
Phosphatidylinositol signaling system	Lysine degradation	Glutamatergic synapse	ErbB signaling pathway	mRNA surveillance pathway	Colorectal cancer	Pathways in cancer	GABAergic synapse	Acute myeloid leukemia	PI3K-Akt signaling pathway	Apoptosis	Protein processing in endoplasmic reticulum	Type II diabetes mellitus
Regulation of actin cytoskeleton	Endocytosis	Lysine degradation	PI3K-Akt signaling pathway	Cholinergic synapse	Transcriptional misregulation in cancer	Sphingolipid metabolism	Steroid biosynthesis	Endometrial cancer	Protein processing in endoplasmic reticulum	Non-small cell lung cancer	Hematopoietic cell lineage	Chemokine signaling pathway
Colorectal cancer	Regulation of actin cytoskeleton	Non-small cell lung cancer	Tight junction	Gap junction	Axon guidance	Long-term potentiation	Endocrine and other factor-regulated calcium reabsorption	Melanogenesis	Neurotrophin signaling pathway	RNA transport	Chronic myeloid leukemia	Chronic myeloid leukemia
Endocytosis	mTOR signaling pathway	Glioma	Focal adhesion	Glutamatergic synapse	MAPK signaling pathway	Renal cell carcinoma	Colorectal cancer	Dopaminergic synapse	VEGF signaling pathway	Dopaminergic synapse	Non-small cell lung cancer	Long-term potentiation
Chronic myeloid leukemia	Pancreatic cancer	TGF-beta signaling pathway	Glutamatergic synapse	Adipocytokine signaling pathway	Melanoma	Nicotine addiction	mRNA surveillance pathway	Colorectal cancer	Gap junction	mRNA surveillance pathway	VEGF signaling pathway	Lysine biosynthesis
Dopaminergic synapse	Wnt signaling pathway	Neurotrophin signaling pathway	Gap junction	Long-term depression	GnRH signaling pathway	Amyotrophic lateral sclerosis (ALS)	MAPK signaling pathway	Gap junction	Morphine addiction	Axon guidance	Cocaine addiction	Glycosaminoglycan biosynthesis - chondroitin sulfate
T cell receptor signaling pathway	Axon guidance	Adherens junction	Maturity onset diabetes of the young	Regulation of actin cytoskeleton	Arrhythmogenic right ventricular cardiomyopathy (ARVC)	Long-term depression	Retrograde endocannabinoid signaling	Phosphatidylinositol signaling system	ABC transporters	Endocrine and other factor-regulated calcium reabsorption	Gastric acid secretion	Hepatitis C
Hedgehog signaling pathway	Homologous recombination	Arrhythmogenic right ventricular cardiomyopathy (ARVC)	Bladder cancer	mTOR signaling pathway	Long-term potentiation	Glycerolipid metabolism	mTOR signaling pathway	Shigellosis	Type II diabetes mellitus	Neurotrophin signaling pathway	HTLV-I infection	Prostate cancer
Long-term potentiation	Butanoate metabolism	ErbB signaling pathway	Circadian rhythm	Chronic myeloid leukemia	Ubiquitin mediated proteolysis	Glycerophospholipid metabolism	Long-term potentiation	Focal adhesion	Retrograde endocannabinoid signaling	MAPK signaling pathway	Transcriptional misregulation in cancer	Focal adhesion
Endometrial cancer	Aldosterone-regulated sodium reabsorption	Phosphatidylinositol signaling system	Dorso-ventral axis formation	Transcriptional misregulation in cancer	mTOR signaling pathway	Glyoxylate and dicarboxylate metabolism	Cell cycle	Adherens junction	Transcriptional misregulation in cancer	Thiamine metabolism	Endometrial cancer	Insulin signaling pathway
Glutamatergic synapse	T cell receptor signaling pathway	B cell receptor signaling pathway	Adherens junction	Renal cell carcinoma	Lysine degradation	Salivary secretion	Inositol phosphate metabolism	Glioma	Focal adhesion	Phosphatidylinositol signaling system	Focal adhesion	Acute myeloid leukemia
Inositol phosphate metabolism	Calcium signaling pathway	Acute myeloid leukemia	Sphingolipid metabolism	Small cell lung cancer	Pathways in cancer	Prostate cancer	Basal cell carcinoma	mRNA surveillance pathway	Leukocyte transendothelial migration	Ubiquitin mediated proteolysis	Basal cell carcinoma	Osteoclast differentiation
Renal cell carcinoma	Acute myeloid leukemia	Hedgehog signaling pathway	Morphine addiction	Fc gamma R-mediated phagocytosis	Tight junction	Taurine and hypotaurine metabolism	Pathways in cancer	Pancreatic cancer	Glycosaminoglycan biosynthesis - keratan sulfate	Viral carcinogenesis	PI3K-Akt signaling pathway	Arrhythmogenic right ventricular cardiomyopathy (ARVC)
B cell receptor signaling pathway	Cell adhesion molecules (CAMs)	Regulation of actin cytoskeleton	Colorectal cancer	Hepatitis B	B cell receptor signaling pathway	Lysosome	Glycolysis / Gluconeogenesis	Endocrine and other factor-regulated calcium reabsorption	Amphetamine addiction	TGF-beta signaling pathway	Pantothenate and CoA biosynthesis	Tight junction
ErbB signaling pathway	Cysteine and methionine metabolism	Melanoma	Hepatitis B	Non-small cell lung cancer	Glycosaminoglycan biosynthesis - heparan sulfate / heparin	Bladder cancer	Oocyte meiosis	ErbB signaling pathway	Melanogenesis	Inositol phosphate metabolism	Protein export	Steroid biosynthesis
Melanogenesis	Basal cell carcinoma	Gap junction	Wnt signaling pathway	Endocytosis	Endocytosis	GnRH signaling pathway	Dopaminergic synapse	Retrograde endocannabinoid signaling	MAPK signaling pathway	ErbB signaling pathway	Neurotrophin signaling pathway	ErbB signaling pathway
Melanoma	Caffeine metabolism	Inositol phosphate metabolism	Synaptic vesicle cycle	Gastric acid secretion	Hepatitis C	Aldosterone-regulated sodium reabsorption	Circadian entrainment	Inositol phosphate metabolism	Fc gamma R-mediated phagocytosis	Amyotrophic lateral sclerosis (ALS)	Axon guidance	Hypertrophic cardiomyopathy (HCM)
Glioma	Small cell lung cancer	Thyroid cancer	Valine, leucine and isoleucine biosynthesis	Prion diseases	HIF-1 signaling pathway		Long-term depression	Long-term depression	Endocytosis	Pancreatic secretion	Cholinergic synapse	B cell receptor signaling pathway
Bacterial invasion of epithelial cells	mRNA surveillance pathway	Chemokine signaling pathway	Jak-STAT signaling pathway	Glioma	Acute myeloid leukemia		One carbon pool by folate	Cholinergic synapse	Prostate cancer	Viral myocarditis	Valine, leucine and isoleucine biosynthesis	Colorectal cancer
Hepatitis B	Glycerolipid metabolism	Cell adhesion molecules (CAMs)	Measles	Endometrial cancer	Focal adhesion		Cell adhesion molecules (CAMs)	Glutamatergic synapse	Basal cell carcinoma	Melanogenesis	Progesterone-mediated oocyte maturation	alpha-Linolenic acid metabolism
Protein processing in endoplasmic reticulum	Morphine addiction	Mucin type O-Glycan biosynthesis	Fatty acid metabolism	Axon guidance	Hedgehog signaling pathway		ErbB signaling pathway	Dilated cardiomyopathy	Complement and coagulation cascades	Influenza A	Type II diabetes mellitus	Dilated cardiomyopathy
HTLV-I infection	Sphingolipid metabolism	Calcium signaling pathway	Long-term potentiation	Bacterial invasion of epithelial cells	Proteasome		Notch signaling pathway	Renal cell carcinoma		Renin-angiotensin system	RNA transport	Proteasome
Endocrine and other factor-regulated calcium reabsorption	Ubiquinone and other terpenoid-quinone biosynthesis	Small cell lung cancer	Small cell lung cancer	p53 signaling pathway	Progesterone-mediated oocyte maturation		Mineral absorption	GnRH signaling pathway		Pentose phosphate pathway	T cell receptor signaling pathway	VEGF signaling pathway
Non-small cell lung cancer	Type I diabetes mellitus	Pancreatic cancer	Adipocytokine signaling pathway	Vascular smooth muscle contraction	Calcium signaling pathway		Adherens junction	Hypertrophic cardiomyopathy (HCM)		Non-homologous end-joining	MAPK signaling pathway	PI3K-Akt signaling pathway
Small cell lung cancer	Epithelial cell signaling in Helicobacter pylori infection	Cocaine addiction	Renin-angiotensin system	Amphetamine addiction	Proximal tubule bicarbonate reclamation		Cardiac muscle contraction	Wnt signaling pathway		Basal transcription factors	mRNA surveillance pathway	Spliceosome
Dorso-ventral axis formation	Selenocompound metabolism	Synaptic vesicle cycle	Nicotine addiction	Acute myeloid leukemia	Hypertrophic cardiomyopathy (HCM)		Glycosaminoglycan biosynthesis - chondroitin sulfate	Transcriptional misregulation in cancer		Proximal tubule bicarbonate reclamation	Long-term potentiation	Glycosphingolipid biosynthesis - lacto and neolacto series
Arrhythmogenic right ventricular cardiomyopathy (ARVC)	Autoimmune thyroid disease	Bacterial invasion of epithelial cells	Tuberculosis	Serotonergic synapse	Inositol phosphate metabolism		Thyroid cancer	Hepatitis B		Insulin signaling pathway	Renal cell carcinoma	Non-homologous end-joining
Shigellosis	MAPK signaling pathway	Chagas disease (American trypanosomiasis)	Pertussis	ErbB signaling pathway	Cholinergic synapse		Endocytosis	HIF-1 signaling pathway		Renal cell carcinoma	Phosphatidylinositol signaling system	Fc gamma R-mediated phagocytosis
Cholinergic synapse	GABAergic synapse	RNA transport	HTLV-I infection	Hepatitis C	Chagas disease (American trypanosomiasis)		Endometrial cancer	Protein processing in endoplasmic reticulum		Cell cycle	mTOR signaling pathway	Glycerolipid metabolism
mTOR signaling pathway	Carbohydrate digestion and absorption	Melanogenesis	Mucin type O-Glycan biosynthesis	Morphine addiction	Terpenoid backbone biosynthesis		Serotonergic synapse	Axon guidance		Tight junction	Spliceosome	Glyoxylate and dicarboxylate metabolism
Spliceosome	Spliceosome	Hepatitis B	Progesterone-mediated oocyte maturation	HIF-1 signaling pathway	Herpes simplex infection		TGF-beta signaling pathway	Dorso-ventral axis formation		Protein processing in endoplasmic reticulum	Calcium signaling pathway	Butanoate metabolism
Pancreatic cancer	Cytokine-cytokine receptor interaction	Shigellosis	mRNA surveillance pathway	Nicotine addiction	Thyroid cancer		Glycosaminoglycan biosynthesis - keratan sulfate	Type II diabetes mellitus		Glycosaminoglycan degradation	Aldosterone-regulated sodium reabsorption
Fc gamma R-mediated phagocytosis	Complement and coagulation cascades	Retrograde endocannabinoid signaling	Lysine degradation	Phosphatidylinositol signaling system	D-Glutamine and D-glutamate metabolism		Hepatitis B	Chemokine signaling pathway			Adherens junction
Synaptic vesicle cycle	Fatty acid metabolism	Notch signaling pathway	Fanconi anemia pathway	Protein processing in endoplasmic reticulum	Protein processing in endoplasmic reticulum		Phosphatidylinositol signaling system	Bladder cancer			Long-term depression
Osteoclast differentiation	Hepatitis B	Hypertrophic cardiomyopathy (HCM)	Drug metabolism - cytochrome P450	Aldosterone-regulated sodium reabsorption	RNA transport		Melanogenesis	ABC transporters			Endocytosis
Long-term depression	Hypertrophic cardiomyopathy (HCM)	Cytokine-cytokine receptor interaction		Dilated cardiomyopathy	Biosynthesis of unsaturated fatty acids		Melanoma	Nicotine addiction			Glutathione metabolism
Acute myeloid leukemia	Primary bile acid biosynthesis	mTOR signaling pathway		Ubiquitin mediated proteolysis	Gastric acid secretion		Propanoate metabolism	Viral carcinogenesis			HIF-1 signaling pathway
Cocaine addiction	Cell cycle	Type II diabetes mellitus		Hypertrophic cardiomyopathy (HCM)	Epstein-Barr virus infection		N-Glycan biosynthesis	Osteoclast differentiation			Toxoplasmosis
VEGF signaling pathway	Regulation of autophagy	Lipoic acid metabolism		Inositol phosphate metabolism	Renal cell carcinoma		Prostate cancer	RNA degradation			Serotonergic synapse
Insulin signaling pathway	Proteasome	Long-term depression		T cell receptor signaling pathway	Dilated cardiomyopathy		Gastric acid secretion	Progesterone-mediated oocyte maturation			Lysine degradation
RNA transport	Lipoic acid metabolism	RIG-I-like receptor signaling pathway		B cell receptor signaling pathway	Phenylalanine, tyrosine and tryptophan biosynthesis		Proximal tubule bicarbonate reclamation	Hedgehog signaling pathway			NOD-like receptor signaling pathway
GABAergic synapse	Terpenoid backbone biosynthesis	Homologous recombination		Circadian entrainment	Arginine and proline metabolism		Spliceosome	Amphetamine addiction			Mucin type O-Glycan biosynthesis
Chemokine signaling pathway	Melanogenesis	Amphetamine addiction		Tight junction	Mucin type O-Glycan biosynthesis		Nicotinate and nicotinamide metabolism	Lysine degradation			Apoptosis
p53 signaling pathway	One carbon pool by folate	SNARE interactions in vesicular transport		Pancreatic secretion	Small cell lung cancer		Pathogenic Escherichia coli infection	p53 signaling pathway			GnRH signaling pathway
Pathogenic Escherichia coli infection	RNA transport	Butanoate metabolism		GnRH signaling pathway	Adipocytokine signaling pathway		Focal adhesion	Arrhythmogenic right ventricular cardiomyopathy (ARVC)			Vitamin B6 metabolism
Hypertrophic cardiomyopathy (HCM)	Salivary secretion	Sphingolipid metabolism		Progesterone-mediated oocyte maturation	Chemokine signaling pathway		Progesterone-mediated oocyte maturation	Fc epsilon RI signaling pathway			Notch signaling pathway
Viral carcinogenesis	Pertussis	Proteasome		Osteoclast differentiation	Valine, leucine and isoleucine degradation		GnRH signaling pathway	Hepatitis C			RNA degradation
RNA degradation	Ribosome biogenesis in eukaryotes	Aldosterone-regulated sodium reabsorption		Hedgehog signaling pathway	Alanine, aspartate and glutamate metabolism		Synaptic vesicle cycle	Pancreatic secretion			Peroxisome
Amphetamine addiction	Valine, leucine and isoleucine biosynthesis	Ubiquinone and other terpenoid-quinone biosynthesis		Chagas disease (American trypanosomiasis)	Chemical carcinogenesis		Pantothenate and CoA biosynthesis	Amoebiasis			Gap junction
Adipocytokine signaling pathway	Type II diabetes mellitus	GABAergic synapse		VEGF signaling pathway	Steroid biosynthesis		Huntington's disease	Peroxisome
SNARE interactions in vesicular transport	Dorso-ventral axis formation	Morphine addiction		Arrhythmogenic right ventricular cardiomyopathy (ARVC)	Cysteine and methionine metabolism		Primary bile acid biosynthesis	GABAergic synapse
Retrograde endocannabinoid signaling	ABC transporters	Cysteine and methionine metabolism		Apoptosis	Toxoplasmosis		Acute myeloid leukemia	Thyroid cancer
Mucin type O-Glycan biosynthesis	Glycosphingolipid biosynthesis - lacto and neolacto series	Circadian entrainment		Salivary secretion	Ubiquinone and other terpenoid-quinone biosynthesis		p53 signaling pathway	VEGF signaling pathway
Nicotine addiction		Regulation of autophagy		Biotin metabolism			Butanoate metabolism	Salivary secretion
N-Glycan biosynthesis		Fc gamma R-mediated phagocytosis		RNA transport			Amoebiasis	Serotonergic synapse
Aldosterone-regulated sodium reabsorption		Glycerolipid metabolism		Dorso-ventral axis formation			Mismatch repair	HTLV-I infection
Cytokine-cytokine receptor interaction		Epithelial cell signaling in Helicobacter pylori infection		HTLV-I infection			Carbohydrate digestion and absorption	RNA transport
Sphingolipid metabolism		Cell cycle		Lysine degradation			Histidine metabolism	Small cell lung cancer
Apoptosis		Long-term potentiation		Vibrio cholerae infection			Fatty acid biosynthesis	Maturity onset diabetes of the young
Thyroid cancer		Caffeine metabolism		Basal cell carcinoma			Metabolic pathways
Jak-STAT signaling pathway		Primary bile acid biosynthesis		Shigellosis			Phagosome
Tight junction		Adipocytokine signaling pathway					D-Glutamine and D-glutamate metabolism
Cell adhesion molecules (CAMs)		Selenocompound metabolism					SNARE interactions in vesicular transport
Cell cycle		N-Glycan biosynthesis					Biosynthesis of unsaturated fatty acids
Measles		Protein processing in endoplasmic reticulum
Type II diabetes mellitus		Type I diabetes mellitus
Calcium signaling pathway		Biosynthesis of unsaturated fatty acids
Tuberculosis		Citrate cycle (TCA cycle)
Gastric acid secretion		Salivary secretion
D-Glutamine and D-glutamate metabolism		D-Glutamine and D-glutamate metabolism
Cysteine and methionine metabolism		Autoimmune thyroid disease
Valine, leucine and isoleucine biosynthesis		Spliceosome
Vascular smooth muscle contraction		Complement and coagulation cascades
Glycosaminoglycan biosynthesis - heparan sulfate / heparin		Carbohydrate digestion and absorption
Fc epsilon RI signaling pathway		Ribosome biogenesis in eukaryotes
Herpes simplex infection		Dorso-ventral axis formation
Epstein-Barr virus infection		Terpenoid backbone biosynthesis
Notch signaling pathway		Pyruvate metabolism
RIG-I-like receptor signaling pathway		Fatty acid metabolism
Oocyte meiosis		One carbon pool by folate
HIF-1 signaling pathway		Pertussis
Chagas disease (American trypanosomiasis)		Valine, leucine and isoleucine biosynthesis
Regulation of autophagy		ABC transporters
Epithelial cell signaling in Helicobacter pylori infection		Glycosphingolipid biosynthesis - lacto and neolacto series
Mineral absorption
Toxoplasmosis
Salivary secretion
Serotonergic synapse
Morphine addiction
Natural killer cell mediated cytotoxicity
Type I diabetes mellitus
Circadian entrainment
Proteasome
Phenylalanine, tyrosine and tryptophan biosynthesis
Amoebiasis
Homologous recombination
Glycerolipid metabolism
Vitamin B6 metabolism
Carbohydrate digestion and absorption
Protein digestion and absorption
Huntington's disease
Butanoate metabolism
Lipoic acid metabolism
One carbon pool by folate
Ubiquinone and other terpenoid-quinone biosynthesis
Ribosome biogenesis in eukaryotes
Complement and coagulation cascades
Caffeine metabolism
Autoimmune thyroid disease
Primary bile acid biosynthesis
Citrate cycle (TCA cycle)
Selenocompound metabolism
Biosynthesis of unsaturated fatty acids
Terpenoid backbone biosynthesis
Folate biosynthesis
Pyruvate metabolism
ABC transporters
Fatty acid metabolism
Lysine biosynthesis
Pertussis
Glycosphingolipid biosynthesis - lacto and neolacto series

## Sheet: Sheet1
RSV accession	miRNA	%Identity	Alignment length	mismatches	gaps	RSV start	RSV end	miRNA start	miRNA end	Evalue	Score
KJ627663.1	hsa-miR-4719	100	13	0	0	5418	5430	1	13	3.7	26.3			Row Labels	Count of RSV start
KF973332.1	hsa-miR-4719	100	13	0	0	5419	5431	1	13	3.7	26.3			5468	11
KF973335.1	hsa-miR-4719	100	13	0	0	5421	5433	1	13	3.7	26.3			5467	9
KJ627676.1	hsa-miR-4719	100	13	0	0	5421	5433	1	13	3.7	26.3			5466	8
KJ627721.1	hsa-miR-4719	100	13	0	0	5421	5433	1	13	3.7	26.3			5500	8
KJ643567.1	hsa-miR-4719	100	13	0	0	5421	5433	1	13	3.7	26.3			5454	8
KJ627670.1	hsa-miR-4719	100	13	0	0	5422	5434	1	13	3.7	26.3			5450	6
KJ643469.1	hsa-miR-4719	100	13	0	0	5422	5434	1	13	3.7	26.3			5465	6
KJ643517.1	hsa-miR-4719	100	13	0	0	5422	5434	1	13	3.7	26.3			5478	5
KJ627728.1	hsa-miR-4719	100	13	0	0	5423	5435	1	13	3.7	26.3			5504	5
KJ643504.1	hsa-miR-4719	100	13	0	0	5423	5435	1	13	3.7	26.3			5485	4
KJ627727.1	hsa-miR-4719	100	13	0	0	5424	5436	1	13	3.7	26.3			5481	4
KF973326.1	hsa-miR-4719	100	13	0	0	5425	5437	1	13	3.7	26.3			5508	4
KF973336.1	hsa-miR-4719	100	13	0	0	5425	5437	1	13	3.7	26.3			5421	4
KJ627683.1	hsa-miR-4719	100	13	0	0	5426	5438	1	13	3.7	26.3			5521	4
KJ643491.1	hsa-miR-4719	100	13	0	0	5426	5438	1	13	3.7	26.3			5501	3
KJ643573.1	hsa-miR-4719	100	13	0	0	5426	5438	1	13	3.7	26.3			5484	3
KJ643527.1	hsa-miR-4719	100	13	0	0	5435	5447	1	13	3.7	26.3			5507	3
KJ627718.1	hsa-miR-4719	100	13	0	0	5437	5449	1	13	3.7	26.3			5456	3
KJ672462.1	hsa-miR-4719	100	13	0	0	5438	5450	1	13	3.7	26.3			5449	3
KJ672483.1	hsa-miR-4719	100	13	0	0	5438	5450	1	13	3.7	26.3			5426	3
KJ672474.1	hsa-miR-4719	100	13	0	0	5439	5451	1	13	3.7	26.3			5422	3
KJ672479.1	hsa-miR-4719	100	13	0	0	5439	5451	1	13	3.7	26.3			5470	3
KJ643540.1	hsa-miR-4719	100	13	0	0	5440	5452	1	13	3.7	26.3			5477	3
KJ672447.1	hsa-miR-4719	100	13	0	0	5440	5452	1	13	3.7	26.3			5480	3
KJ627723.1	hsa-miR-4719	100	13	0	0	5442	5454	1	13	3.7	26.3			5513	2
KJ643583.1	hsa-miR-4719	100	13	0	0	5443	5455	1	13	3.7	26.3			5499	2
KJ643478.1	hsa-miR-4719	100	13	0	0	5444	5456	1	13	3.7	26.3			5493	2
KJ627664.1	hsa-miR-4719	100	13	0	0	5446	5458	1	13	3.7	26.3			5462	2
KJ627682.1	hsa-miR-4719	100	13	0	0	5447	5459	1	13	3.7	26.3			5438	2
KJ643502.1	hsa-miR-4719	100	13	0	0	5447	5459	1	13	3.7	26.3			5440	2
KJ627679.1	hsa-miR-4719	100	13	0	0	5448	5460	1	13	3.7	26.3			5451	2
KJ627719.1	hsa-miR-4719	100	13	0	0	5448	5460	1	13	3.7	26.3			5509	2
KF973329.1	hsa-miR-4719	100	13	0	0	5449	5461	1	13	3.7	26.3			5498	2
KJ627659.1	hsa-miR-4719	100	13	0	0	5449	5461	1	13	3.7	26.3			5510	2
KJ627709.1	hsa-miR-4719	100	13	0	0	5449	5461	1	13	3.7	26.3			5423	2
KJ643476.1	hsa-miR-4719	100	13	0	0	5450	5462	1	13	3.7	26.3			5482	2
KJ643485.1	hsa-miR-4719	100	13	0	0	5450	5462	1	13	3.7	26.3			5503	2
KJ643501.1	hsa-miR-4719	100	13	0	0	5450	5462	1	13	3.7	26.3			5425	2
KJ643518.1	hsa-miR-4719	100	13	0	0	5450	5462	1	13	3.7	26.3			5439	2
KJ643522.1	hsa-miR-4719	100	13	0	0	5450	5462	1	13	3.7	26.3			5448	2
KJ643552.1	hsa-miR-4719	100	13	0	0	5450	5462	1	13	3.7	26.3			5457	2
KJ643575.1	hsa-miR-4719	100	13	0	0	5451	5463	1	13	3.7	26.3			5487	2
KJ643585.1	hsa-miR-4719	100	13	0	0	5451	5463	1	13	3.7	26.3			5452	2
KF973339.1	hsa-miR-4719	100	13	0	0	5452	5464	1	13	3.7	26.3			5447	2
KJ627688.1	hsa-miR-4719	100	13	0	0	5452	5464	1	13	3.7	26.3			5522	2
KJ627666.1	hsa-miR-4719	100	13	0	0	5454	5466	1	13	3.7	26.3			5469	2
KJ627667.1	hsa-miR-4719	100	13	0	0	5454	5466	1	13	3.7	26.3			5472	2
KJ627674.1	hsa-miR-4719	100	13	0	0	5454	5466	1	13	3.7	26.3			5418	1
KJ627675.1	hsa-miR-4719	100	13	0	0	5454	5466	1	13	3.7	26.3			5419	1
KJ627710.1	hsa-miR-4719	100	13	0	0	5454	5466	1	13	3.7	26.3			5446	1
KJ643488.1	hsa-miR-4719	100	13	0	0	5454	5466	1	13	3.7	26.3			5435	1
KJ643503.1	hsa-miR-4719	100	13	0	0	5454	5466	1	13	3.7	26.3			5424	1
KJ643507.1	hsa-miR-4719	100	13	0	0	5454	5466	1	13	3.7	26.3			5486	1
KJ627708.1	hsa-miR-4719	100	13	0	0	5455	5467	1	13	3.7	26.3			5475	1
KJ643471.1	hsa-miR-4719	100	13	0	0	5456	5468	1	13	3.7	26.3			5442	1
KJ643481.1	hsa-miR-4719	100	13	0	0	5456	5468	1	13	3.7	26.3			5479	1
KJ643586.1	hsa-miR-4719	100	13	0	0	5456	5468	1	13	3.7	26.3			5488	1
KJ627672.1	hsa-miR-4719	100	13	0	0	5457	5469	1	13	3.7	26.3			5483	1
KJ643474.1	hsa-miR-4719	100	13	0	0	5457	5469	1	13	3.7	26.3			5490	1
KJ643524.1	hsa-miR-4719	100	13	0	0	5461	5473	1	13	3.7	26.3			5548	1
KJ627715.1	hsa-miR-4719	100	13	0	0	5462	5474	1	13	3.7	26.3			5491	1
KJ643513.1	hsa-miR-4719	100	13	0	0	5462	5474	1	13	3.7	26.3			5502	1
KJ643546.1	hsa-miR-4719	100	13	0	0	5464	5476	1	13	3.7	26.3			5443	1
KF973320.1	hsa-miR-4719	100	13	0	0	5465	5477	1	13	3.7	26.3			5476	1
KF973323.1	hsa-miR-4719	100	13	0	0	5465	5477	1	13	3.7	26.3			5494	1
KJ627657.1	hsa-miR-4719	100	13	0	0	5465	5477	1	13	3.7	26.3			5437	1
KJ627662.1	hsa-miR-4719	100	13	0	0	5465	5477	1	13	3.7	26.3			5495	1
KJ627720.1	hsa-miR-4719	100	13	0	0	5465	5477	1	13	3.7	26.3			5461	1
KJ627724.1	hsa-miR-4719	100	13	0	0	5465	5477	1	13	3.7	26.3			5496	1
KF973319.1	hsa-miR-4719	100	13	0	0	5466	5478	1	13	3.7	26.3			5464	1
KF973330.1	hsa-miR-4719	100	13	0	0	5466	5478	1	13	3.7	26.3			5497	1
KJ627671.1	hsa-miR-4719	100	13	0	0	5466	5478	1	13	3.7	26.3			5538	1
KJ627684.1	hsa-miR-4719	100	13	0	0	5466	5478	1	13	3.7	26.3			5444	1
KJ627716.1	hsa-miR-4719	100	13	0	0	5466	5478	1	13	3.7	26.3			5455	1
KJ627731.1	hsa-miR-4719	100	13	0	0	5466	5478	1	13	3.7	26.3			5474	1
KJ643494.1	hsa-miR-4719	100	13	0	0	5466	5478	1	13	3.7	26.3			Grand Total	190
KJ643529.1	hsa-miR-4719	100	13	0	0	5466	5478	1	13	3.7	26.3
KF973321.1	hsa-miR-4719	100	13	0	0	5467	5479	1	13	3.7	26.3
KF973322.1	hsa-miR-4719	100	13	0	0	5467	5479	1	13	3.7	26.3
KF973324.1	hsa-miR-4719	100	13	0	0	5467	5479	1	13	3.7	26.3
KF973327.1	hsa-miR-4719	100	13	0	0	5467	5479	1	13	3.7	26.3
KF973328.1	hsa-miR-4719	100	13	0	0	5467	5479	1	13	3.7	26.3
KF973333.1	hsa-miR-4719	100	13	0	0	5467	5479	1	13	3.7	26.3
KF973338.1	hsa-miR-4719	100	13	0	0	5467	5479	1	13	3.7	26.3
KF973340.1	hsa-miR-4719	100	13	0	0	5467	5479	1	13	3.7	26.3
KJ627722.1	hsa-miR-4719	100	13	0	0	5467	5479	1	13	3.7	26.3
KF530268.1	hsa-miR-4719	100	13	0	0	5468	5480	1	13	3.7	26.3
KJ627678.1	hsa-miR-4719	100	13	0	0	5468	5480	1	13	3.7	26.3
KJ627725.1	hsa-miR-4719	100	13	0	0	5468	5480	1	13	3.7	26.3
KJ643510.1	hsa-miR-4719	100	13	0	0	5468	5480	1	13	3.7	26.3
KJ643512.1	hsa-miR-4719	100	13	0	0	5468	5480	1	13	3.7	26.3
KJ643530.1	hsa-miR-4719	100	13	0	0	5468	5480	1	13	3.7	26.3
KJ643531.1	hsa-miR-4719	100	13	0	0	5468	5480	1	13	3.7	26.3
KJ643551.1	hsa-miR-4719	100	13	0	0	5468	5480	1	13	3.7	26.3
KJ643570.1	hsa-miR-4719	100	13	0	0	5468	5480	1	13	3.7	26.3
KJ643572.1	hsa-miR-4719	100	13	0	0	5468	5480	1	13	3.7	26.3
KJ643576.1	hsa-miR-4719	100	13	0	0	5468	5480	1	13	3.7	26.3
KJ643556.1	hsa-miR-4719	100	13	0	0	5469	5481	1	13	3.7	26.3
KJ643571.1	hsa-miR-4719	100	13	0	0	5469	5481	1	13	3.7	26.3
KJ627685.1	hsa-miR-4719	100	13	0	0	5470	5482	1	13	3.7	26.3
KJ643483.1	hsa-miR-4719	100	13	0	0	5470	5482	1	13	3.7	26.3
KJ643554.1	hsa-miR-4719	100	13	0	0	5470	5482	1	13	3.7	26.3
KJ643537.1	hsa-miR-4719	100	13	0	0	5472	5484	1	13	3.7	26.3
KJ643568.1	hsa-miR-4719	100	13	0	0	5472	5484	1	13	3.7	26.3
KJ643553.1	hsa-miR-4719	100	13	0	0	5474	5486	1	13	3.7	26.3
KJ643574.1	hsa-miR-4719	100	13	0	0	5475	5487	1	13	3.7	26.3
KJ643549.1	hsa-miR-4719	100	13	0	0	5476	5488	1	13	3.7	26.3
KJ627687.1	hsa-miR-4719	100	13	0	0	5477	5489	1	13	3.7	26.3
KJ627729.1	hsa-miR-4719	100	13	0	0	5477	5489	1	13	3.7	26.3
KJ643493.1	hsa-miR-4719	100	13	0	0	5477	5489	1	13	3.7	26.3
KJ627652.1	hsa-miR-4719	100	13	0	0	5478	5490	1	13	3.7	26.3
KJ643467.1	hsa-miR-4719	100	13	0	0	5478	5490	1	13	3.7	26.3
KJ643475.1	hsa-miR-4719	100	13	0	0	5478	5490	1	13	3.7	26.3
KJ643520.1	hsa-miR-4719	100	13	0	0	5478	5490	1	13	3.7	26.3
KJ643555.1	hsa-miR-4719	100	13	0	0	5478	5490	1	13	3.7	26.3
KJ627714.1	hsa-miR-4719	100	13	0	0	5479	5491	1	13	3.7	26.3
KF530260.1	hsa-miR-4719	100	13	0	0	5480	5492	1	13	3.6	26.3
KF826852.1	hsa-miR-4719	100	13	0	0	5480	5492	1	13	3.7	26.3
KJ643543.1	hsa-miR-4719	100	13	0	0	5480	5492	1	13	3.7	26.3
JF920058.1	hsa-miR-4719	100	13	0	0	5481	5493	1	13	3.7	26.3
KF826846.1	hsa-miR-4719	100	13	0	0	5481	5493	1	13	3.7	26.3
KJ627733.1	hsa-miR-4719	100	13	0	0	5481	5493	1	13	3.7	26.3
KJ643470.1	hsa-miR-4719	100	13	0	0	5481	5493	1	13	3.7	26.3
KF826824.1	hsa-miR-4719	100	13	0	0	5482	5494	1	13	3.7	26.3
KJ643514.1	hsa-miR-4719	100	13	0	0	5482	5494	1	13	3.7	26.3
KJ627649.1	hsa-miR-4719	100	13	0	0	5483	5495	1	13	3.7	26.3
KJ643498.1	hsa-miR-4719	100	13	0	0	5484	5496	1	13	3.7	26.3
KJ643563.1	hsa-miR-4719	100	13	0	0	5484	5496	1	13	3.7	26.3
KJ643589.1	hsa-miR-4719	100	13	0	0	5484	5496	1	13	3.7	26.3
KJ643464.1	hsa-miR-4719	100	13	0	0	5485	5497	1	13	3.7	26.3
KJ643466.1	hsa-miR-4719	100	13	0	0	5485	5497	1	13	3.7	26.3
KJ643484.1	hsa-miR-4719	100	13	0	0	5485	5497	1	13	3.7	26.3
KJ643544.1	hsa-miR-4719	100	13	0	0	5485	5497	1	13	3.7	26.3
KJ643542.1	hsa-miR-4719	100	13	0	0	5486	5498	1	13	3.7	26.3
KJ627686.1	hsa-miR-4719	100	13	0	0	5487	5499	1	13	3.7	26.3
KJ643535.1	hsa-miR-4719	100	13	0	0	5487	5499	1	13	3.7	26.3
KJ643505.1	hsa-miR-4719	100	13	0	0	5488	5500	1	13	3.7	26.3
KF826847.1	hsa-miR-4719	100	13	0	0	5490	5502	1	13	3.7	26.3
KJ643565.1	hsa-miR-4719	100	13	0	0	5491	5503	1	13	3.7	26.3
KF973325.1	hsa-miR-4719	100	13	0	0	5493	5505	1	13	3.7	26.3
KJ627656.1	hsa-miR-4719	100	13	0	0	5493	5505	1	13	3.7	26.3
KJ643495.1	hsa-miR-4719	100	13	0	0	5494	5506	1	13	3.7	26.3
KJ643508.1	hsa-miR-4719	100	13	0	0	5495	5507	1	13	3.7	26.3
KJ643550.1	hsa-miR-4719	100	13	0	0	5496	5508	1	13	3.7	26.3
KJ643569.1	hsa-miR-4719	100	13	0	0	5497	5509	1	13	3.7	26.3
KF973334.1	hsa-miR-4719	100	13	0	0	5498	5510	1	13	3.7	26.3
KJ643499.1	hsa-miR-4719	100	13	0	0	5498	5510	1	13	3.7	26.3
KJ643482.1	hsa-miR-4719	100	13	0	0	5499	5511	1	13	3.7	26.3
KJ643584.1	hsa-miR-4719	100	13	0	0	5499	5511	1	13	3.7	26.3
KJ643506.1	hsa-miR-4719	100	13	0	0	5500	5512	1	13	3.7	26.3
KJ643519.1	hsa-miR-4719	100	13	0	0	5500	5512	1	13	3.7	26.3
KJ643526.1	hsa-miR-4719	100	13	0	0	5500	5512	1	13	3.7	26.3
KJ643534.1	hsa-miR-4719	100	13	0	0	5500	5512	1	13	3.7	26.3
KJ643560.1	hsa-miR-4719	100	13	0	0	5500	5512	1	13	3.7	26.3
KJ643562.1	hsa-miR-4719	100	13	0	0	5500	5512	1	13	3.7	26.3
KJ643564.1	hsa-miR-4719	100	13	0	0	5500	5512	1	13	3.7	26.3
KJ643566.1	hsa-miR-4719	100	13	0	0	5500	5512	1	13	3.7	26.3
KF826828.1	hsa-miR-4719	100	13	0	0	5501	5513	1	13	3.7	26.3
KJ643463.1	hsa-miR-4719	100	13	0	0	5501	5513	1	13	3.7	26.3
KJ643525.1	hsa-miR-4719	100	13	0	0	5501	5513	1	13	3.7	26.3
KJ643579.1	hsa-miR-4719	100	13	0	0	5502	5514	1	13	3.7	26.3
KF826850.1	hsa-miR-4719	100	13	0	0	5503	5515	1	13	3.7	26.3
KF826854.1	hsa-miR-4719	100	13	0	0	5503	5515	1	13	3.7	26.3
JX069802.1	hsa-miR-4719	100	13	0	0	5504	5516	1	13	3.7	26.3
JX069803.1	hsa-miR-4719	100	13	0	0	5504	5516	1	13	3.7	26.3
KF826836.1	hsa-miR-4719	100	13	0	0	5504	5516	1	13	3.7	26.3
KF826837.1	hsa-miR-4719	100	13	0	0	5504	5516	1	13	3.7	26.3
KF826841.1	hsa-miR-4719	100	13	0	0	5504	5516	1	13	3.7	26.3
KF826826.1	hsa-miR-4719	100	13	0	0	5507	5519	1	13	3.7	26.3
KJ643480.1	hsa-miR-4719	100	13	0	0	5507	5519	1	13	3.7	26.3
KJ643497.1	hsa-miR-4719	100	13	0	0	5507	5519	1	13	3.7	26.3
KF826823.1	hsa-miR-4719	100	13	0	0	5508	5520	1	13	3.7	26.3
KJ643468.1	hsa-miR-4719	100	13	0	0	5508	5520	1	13	3.7	26.3
KJ643523.1	hsa-miR-4719	100	13	0	0	5508	5520	1	13	3.7	26.3
KJ643581.1	hsa-miR-4719	100	13	0	0	5508	5520	1	13	3.7	26.3
KJ643477.1	hsa-miR-4719	100	13	0	0	5509	5521	1	13	3.7	26.3
KJ643545.1	hsa-miR-4719	100	13	0	0	5509	5521	1	13	3.7	26.3
KF973331.1	hsa-miR-4719	100	13	0	0	5510	5522	1	13	3.7	26.3
KJ627717.1	hsa-miR-4719	100	13	0	0	5510	5522	1	13	3.7	26.3
KJ643559.1	hsa-miR-4719	100	13	0	0	5513	5525	1	13	3.7	26.3
KJ643462.1	hsa-miR-4719	100	13	0	0	5513	5525	1	13	3.7	26.3
KJ643511.1	hsa-miR-4719	100	13	0	0	5521	5533	1	13	3.7	26.3
KJ643486.1	hsa-miR-4719	100	13	0	0	5521	5533	1	13	3.7	26.3
KJ643473.1	hsa-miR-4719	100	13	0	0	5521	5533	1	13	3.7	26.3
KJ627668.1	hsa-miR-4719	100	13	0	0	5521	5533	1	13	3.7	26.3
KJ643536.1	hsa-miR-4719	100	13	0	0	5522	5534	1	13	3.7	26.3
KJ643528.1	hsa-miR-4719	100	13	0	0	5522	5534	1	13	3.7	26.3
KJ643465.1	hsa-miR-4719	100	13	0	0	5538	5550	1	13	3.7	26.3
KJ643561.1	hsa-miR-4719	100	13	0	0	5548	5560	1	13	3.7	26.3

## Sheet: RSV-hMPV-Hendra-Nipah
RSV A vSHs		RSV A vSAs		RSV B vSHs		RSV B vSAs		HMPV A vSHs		HMPV A vSAs		HMPV B vSHs		HMPV B vSAs		NDV vSHs		NDV vSAs		Hendra vSHs		Hendra vSAs		Nipah vSHs		Nipah vSAs		Measles vSHs		Measles vSAs
Row Labels	Count of miRNA	Row Labels	Count of miRNA	Row Labels	Count of miRNA	Row Labels	Count of miRNA	Row Labels	Count of miRNA	Row Labels	Count of miRNA	Row Labels	Count of miRNA	Row Labels	Count of miRNA	Row Labels	Count of miRNA	Row Labels	Count of miRNA	Row Labels	Count of miR	Row Labels	Count of miR	Row Labels	Count of miR	Row Labels	Count of miR	Row Labels	Count of miR	Row Labels	Count of miR
hsa-miR-4719	190	hsa-miR-2278	393	hsa-miR-4311	69	hsa-miR-2278	63	hsa-miR-4662a-5p	22	hsa-miR-8063	45	hsa-miR-6884-5p	4	hsa-miR-891a-3p	3	hsa-miR-6876-5p	6	hsa-miR-219a-1-3p	17	hsa-miR-4661-3p	14	hsa-miR-374a-3p	14	hsa-miR-3925-5p	8	hsa-miR-6817-5p	8	hsa-miR-374a-3p	6	hsa-miR-6770-3p	50
hsa-miR-556-3p	131	hsa-miR-4280	360	hsa-miR-6780a-5p	3	hsa-miR-7161-3p	54	hsa-miR-20b-5p	22	hsa-miR-323b-5p	30	hsa-miR-592	3	hsa-miR-6831-5p	1	hsa-miR-1306-5p	6	hsa-miR-3165	13	hsa-miR-4651	14	hsa-miR-1250-5p	14	hsa-miR-4698	8	hsa-miR-6846-3p	8	hsa-miR-5571-5p	6	hsa-miR-4455	9
hsa-miR-4801	3	hsa-miR-1273f	206	hsa-let-7b-3p	1	hsa-miR-2113	52	hsa-let-7f-5p	20	hsa-miR-6831-5p	28	hsa-miR-1267	1	hsa-miR-323b-5p	1	hsa-miR-1264	6	hsa-miR-1257	10	hsa-miR-30e-5p	13	hsa-miR-6815-3p	14	hsa-miR-4693-3p	4	hsa-miR-3173-5p	8	hsa-miR-3942-3p	6	hsa-miR-514b-3p	8
hsa-miR-8074	3	hsa-miR-4753-3p	3	hsa-miR-499a-3p	1	hsa-miR-7151-5p	3	hsa-miR-5194	18	hsa-miR-337-5p	18	hsa-miR-20b-5p	1	hsa-miR-337-5p	1	hsa-miR-4280	6	hsa-miR-758-5p	6	hsa-miR-6734-5p	1	hsa-miR-29b-3p	13	Grand Total	20	hsa-miR-1205	4	hsa-miR-4662a-5p	5	hsa-miR-6506-5p	7
hsa-miR-3613-3p	3	hsa-miR-592	3	Grand Total	74	hsa-miR-8068	2	hsa-miR-548u	12	hsa-miR-5584-3p	14	Grand Total	9	hsa-miR-8063	1	hsa-miR-6888-3p	5	hsa-miR-7161-3p	5	Grand Total	42	hsa-miR-29c-3p	13	Pathways		hsa-miR-2054	1	hsa-miR-5688	5	hsa-miR-1183	7
hsa-miR-1253	3	hsa-miR-4639-3p	1	Pathways		hsa-miR-369-3p	1	hsa-miR-1267	5	hsa-miR-494-5p	12	Pathways		hsa-miR-3678-3p	1	hsa-miR-6855-3p	2	hsa-miR-7844-5p	5	Pathways		hsa-miR-26a-5p	12			Grand Total	29	hsa-miR-6861-3p	5	hsa-miR-6841-3p	7
hsa-miR-3618	2	Grand Total	966			Grand Total	175	hsa-miR-3925-5p	3	hsa-miR-3678-3p	5			hsa-miR-6730-3p	1	hsa-miR-338-3p	1	hsa-miR-6868-3p	3			hsa-miR-6740-3p	5			Pathways		hsa-miR-4275	5	hsa-miR-4714-5p	7
hsa-miR-182-5p	2	Pathways				Pathways		hsa-miR-3148	2	hsa-miR-891a-3p	1			Grand Total	9	hsa-miR-548aq-5p	1	hsa-miR-6886-3p	3			hsa-miR-6801-3p	1					hsa-miR-3617-3p	4	hsa-miR-4768-5p	7
hsa-miR-8485	2							hsa-miR-4799-5p	1	hsa-miR-4307	1			Pathways		hsa-miR-6875-5p	1	hsa-miR-4326	2			Grand Total	86					hsa-miR-4273	4	hsa-miR-4260	6
hsa-miR-4770	2							hsa-miR-6884-5p	1	Grand Total	154					hsa-miR-8069	1	hsa-miR-6803-5p	2			Pathways						hsa-miR-569	4	hsa-miR-6742-3p	5
Grand Total	341							hsa-miR-335-5p	1	Pathways						hsa-miR-3925-3p	1	hsa-miR-600	1									hsa-miR-3202	3	hsa-miR-421	5
Pathways								Grand Total	107							hsa-miR-1249-5p	1	hsa-miR-4494	1									hsa-miR-1297	3	hsa-miR-4667-3p	5
								Pathways								hsa-miR-892b	1	hsa-miR-6828-5p	1									hsa-miR-26b-5p	3	hsa-miR-603	5
																hsa-miR-4656	1	hsa-miR-513b-3p	1									hsa-miR-3934-3p	3	hsa-miR-3135b	4
																hsa-miR-4679	1	hsa-miR-3161	1									hsa-miR-1255b-5p	3	hsa-miR-4670-5p	3
																Grand Total	40	hsa-miR-520b	1									hsa-miR-6755-3p	3	hsa-let-7c-5p	2
																Pathways		hsa-miR-6085	1									hsa-miR-1469	2	hsa-miR-7156-5p	2
																		hsa-miR-520c-3p	1									hsa-miR-324-3p	2	hsa-miR-6875-5p	2
																		hsa-miR-6824-3p	1									hsa-miR-548ah-5p	2	hsa-miR-4747-3p	2
																		hsa-miR-2115-5p	1									hsa-miR-593-3p	2	hsa-miR-4328	2
																		hsa-miR-182-5p	1									hsa-miR-4518	2	hsa-let-7a-5p	2
																		hsa-miR-6873-3p	1									hsa-miR-6803-3p	2	hsa-miR-1237-5p	2
																		hsa-miR-3124-3p	1									hsa-miR-4690-5p	2	hsa-miR-296-3p	2
																		hsa-miR-1305	1									hsa-miR-4466	2	hsa-miR-6813-5p	2
																		hsa-miR-7162-5p	1									hsa-miR-210-3p	2	hsa-miR-4787-5p	2
																		hsa-miR-526b-3p	1									hsa-miR-2909	2	hsa-miR-7152-5p	2
																		hsa-miR-551b-3p	1									hsa-miR-3909	2	hsa-miR-1293	2
																		hsa-miR-520e	1									hsa-miR-4505	2	hsa-miR-5589-5p	2
																		hsa-miR-520f-3p	1									hsa-let-7b-3p	2	hsa-miR-2392	2
																		Grand Total	85									hsa-miR-2276-5p	2	hsa-miR-7109-5p	1
																		Pathways										hsa-miR-4420	2	hsa-miR-6803-5p	1
																												hsa-miR-4498	2	hsa-miR-6792-5p	1
																												hsa-miR-6075	1	hsa-miR-4417	1
																												hsa-miR-2276-3p	1	hsa-miR-615-3p	1
																												hsa-miR-4486	1	hsa-miR-6776-5p	1
																												hsa-miR-6793-3p	1	Grand Total	169
																												Grand Total	104

## Sheet: RSV A clade vs mature ver21miRs
RSV accession	miRNA	%Identity	Alignment length	mismatches	gaps	RSV start	RSV end	miRNA start	miRNA end	Evalue	Score
AF092942.1	hsa-miR-15b-3p	100	15	0	0	4063	4077	8	22	0.24	30.2
AF092942.1	hsa-miR-5586-5p	100	14	0	0	14681	14694	19	6	0.93	28.2
AF092942.1	hsa-miR-29b-3p	100	14	0	0	14338	14351	21	8	0.93	28.2
AF092942.1	hsa-miR-6502-5p	100	13	0	0	7269	7281	20	8	3.7	26.3
AF092942.1	hsa-miR-1197	100	13	0	0	12434	12446	18	6	3.7	26.3
AF092942.1	hsa-miR-25-5p	100	13	0	0	7041	7053	21	9	3.7	26.3
AY911262.1	hsa-miR-5695	100	13	0	0	2683	2695	6	18	3.7	26.3
AY911262.1	hsa-miR-5004-5p	100	13	0	0	2419	2431	8	20	3.7	26.3
AY911262.1	hsa-miR-1197	100	13	0	0	12526	12538	18	6	3.7	26.3
AY911262.1	hsa-miR-146a-5p	100	13	0	0	2362	2374	7	19	3.7	26.3
JF920046.1	hsa-miR-4750-5p	100	16	0	0	5449	5464	22	7	0.059	32.2
JF920046.1	hsa-miR-495-5p	100	15	0	0	11401	11415	5	19	0.23	30.2
JF920046.1	hsa-miR-5699-5p	100	14	0	0	9966	9979	18	5	0.93	28.3
JF920046.1	hsa-miR-5695	100	13	0	0	2655	2667	6	18	3.7	26.3
JF920046.1	hsa-miR-5004-5p	100	13	0	0	2391	2403	8	20	3.7	26.3
JF920046.1	hsa-miR-4280	100	13	0	0	5381	5393	14	2	3.7	26.3
JF920046.1	hsa-miR-2278	100	13	0	0	355	367	13	1	3.7	26.3
JF920046.1	hsa-miR-1248	100	13	0	0	4737	4749	18	6	3.7	26.3
KJ627647.1	hsa-miR-8074	100	13	0	0	2882	2894	1	13	3.7	26.3
JF920046.1	hsa-miR-146a-5p	100	13	0	0	2334	2346	7	19	3.7	26.3
JF920047.1	hsa-miR-4750-5p	100	16	0	0	5449	5464	22	7	0.06	32.2
JF920047.1	hsa-miR-495-5p	100	15	0	0	11401	11415	5	19	0.24	30.2
JF920047.1	hsa-miR-5699-5p	100	14	0	0	9966	9979	18	5	0.93	28.2
JF920047.1	hsa-miR-5695	100	13	0	0	2655	2667	6	18	3.7	26.3
JF920047.1	hsa-miR-5004-5p	100	13	0	0	2391	2403	8	20	3.7	26.3
JF920047.1	hsa-miR-2278	100	13	0	0	355	367	13	1	3.7	26.3
JF920047.1	hsa-miR-1248	100	13	0	0	4737	4749	18	6	3.7	26.3
KJ627648.1	hsa-miR-8074	100	13	0	0	2884	2896	1	13	3.7	26.3
JF920047.1	hsa-miR-146a-5p	100	13	0	0	2334	2346	7	19	3.7	26.3
JF920048.1	hsa-miR-4750-5p	100	16	0	0	5449	5464	22	7	0.06	32.2
JF920048.1	hsa-miR-495-5p	100	15	0	0	11402	11416	5	19	0.24	30.2
JF920048.1	hsa-miR-5699-5p	100	14	0	0	9967	9980	18	5	0.93	28.2
JF920048.1	hsa-miR-5695	100	13	0	0	2655	2667	6	18	3.7	26.3
JF920048.1	hsa-miR-5004-5p	100	13	0	0	2391	2403	8	20	3.7	26.3
JF920048.1	hsa-miR-4280	100	13	0	0	5381	5393	14	2	3.7	26.3
JF920048.1	hsa-miR-2278	100	13	0	0	355	367	13	1	3.7	26.3
JF920048.1	hsa-miR-1197	100	13	0	0	12491	12503	18	6	3.7	26.3
JX069798.1	hsa-miR-8074	100	13	0	0	2921	2933	1	13	3.7	26.3
JF920048.1	hsa-miR-146a-5p	100	13	0	0	2334	2346	7	19	3.7	26.3
JF920049.1	hsa-miR-4750-5p	100	16	0	0	5449	5464	22	7	0.06	32.2
JF920049.1	hsa-miR-495-5p	100	15	0	0	11402	11416	5	19	0.24	30.2
JF920049.1	hsa-miR-5699-5p	100	14	0	0	9967	9980	18	5	0.93	28.2
JF920049.1	hsa-miR-5695	100	13	0	0	2655	2667	6	18	3.7	26.3
JF920049.1	hsa-miR-5004-5p	100	13	0	0	2391	2403	8	20	3.7	26.3
JF920049.1	hsa-miR-4280	100	13	0	0	5381	5393	14	2	3.7	26.3
JF920049.1	hsa-miR-2278	100	13	0	0	355	367	13	1	3.7	26.3
JF920049.1	hsa-miR-1197	100	13	0	0	12491	12503	18	6	3.7	26.3
JF920049.1	hsa-miR-1248	100	13	0	0	4737	4749	18	6	3.7	26.3
KJ643579.1	hsa-miR-8485	100	13	0	0	3084	3096	1	13	3.7	26.3
JF920049.1	hsa-miR-146a-5p	100	13	0	0	2334	2346	7	19	3.7	26.3
JF920050.1	hsa-miR-4750-5p	100	16	0	0	5449	5464	22	7	0.06	32.2
JF920050.1	hsa-miR-495-5p	100	15	0	0	11402	11416	5	19	0.24	30.2
JF920050.1	hsa-miR-5699-5p	100	14	0	0	9967	9980	18	5	0.93	28.3
JF920050.1	hsa-miR-5695	100	13	0	0	2655	2667	6	18	3.7	26.3
JF920050.1	hsa-miR-5004-5p	100	13	0	0	2391	2403	8	20	3.7	26.3
JF920050.1	hsa-miR-4280	100	13	0	0	5381	5393	14	2	3.7	26.3
JF920050.1	hsa-miR-2278	100	13	0	0	355	367	13	1	3.7	26.3
JF920050.1	hsa-miR-1197	100	13	0	0	12491	12503	18	6	3.7	26.3
JF920050.1	hsa-miR-1248	100	13	0	0	4737	4749	18	6	3.7	26.3
KJ643542.1	hsa-miR-3613-3p	100	13	0	0	3208	3220	1	13	3.7	26.3
JF920050.1	hsa-miR-146a-5p	100	13	0	0	2334	2346	7	19	3.7	26.3
JF920051.1	hsa-miR-4750-5p	100	16	0	0	5449	5464	22	7	0.06	32.2
JF920051.1	hsa-miR-495-5p	100	15	0	0	11402	11416	5	19	0.24	30.2
JF920051.1	hsa-miR-5699-5p	100	14	0	0	9967	9980	18	5	0.93	28.2
JF920051.1	hsa-miR-5695	100	13	0	0	2655	2667	6	18	3.7	26.3
JF920051.1	hsa-miR-5004-5p	100	13	0	0	2391	2403	8	20	3.7	26.3
JF920051.1	hsa-miR-4489	100	13	0	0	3312	3324	19	7	3.7	26.3
JF920051.1	hsa-miR-4280	100	13	0	0	5381	5393	14	2	3.7	26.3
JF920051.1	hsa-miR-2278	100	13	0	0	355	367	13	1	3.7	26.3
JF920051.1	hsa-miR-1197	100	13	0	0	12491	12503	18	6	3.7	26.3
JF920051.1	hsa-miR-1248	100	13	0	0	4737	4749	18	6	3.7	26.3
KJ643535.1	hsa-miR-3613-3p	100	13	0	0	3209	3221	1	13	3.7	26.3
JF920051.1	hsa-miR-146a-5p	100	13	0	0	2334	2346	7	19	3.7	26.3
JF920052.1	hsa-miR-4750-5p	100	16	0	0	5446	5461	22	7	0.06	32.2
JF920052.1	hsa-miR-495-5p	100	15	0	0	11399	11413	5	19	0.24	30.2
JF920052.1	hsa-miR-5695	100	13	0	0	2655	2667	6	18	3.7	26.3
JF920052.1	hsa-miR-5004-5p	100	13	0	0	2391	2403	8	20	3.7	26.3
JF920052.1	hsa-miR-4280	100	13	0	0	5378	5390	14	2	3.7	26.3
JF920052.1	hsa-miR-2278	100	13	0	0	355	367	13	1	3.7	26.3
JF920052.1	hsa-miR-1197	100	13	0	0	12488	12500	18	6	3.7	26.3
JF920052.1	hsa-miR-1248	100	13	0	0	4734	4746	18	6	3.7	26.3
KJ643545.1	hsa-miR-3613-3p	100	13	0	0	3231	3243	1	13	3.7	26.3
JF920052.1	hsa-miR-146a-5p	100	13	0	0	2334	2346	7	19	3.7	26.3
JF920053.1	hsa-miR-4750-5p	100	16	0	0	5446	5461	22	7	0.059	32.2
JF920053.1	hsa-miR-495-5p	100	15	0	0	11399	11413	5	19	0.23	30.2
JF920053.1	hsa-miR-5695	100	13	0	0	2655	2667	6	18	3.7	26.3
JF920053.1	hsa-miR-5004-5p	100	13	0	0	2391	2403	8	20	3.7	26.3
JF920053.1	hsa-miR-4280	100	13	0	0	5378	5390	14	2	3.7	26.3
JF920053.1	hsa-miR-2278	100	13	0	0	355	367	13	1	3.7	26.3
JF920053.1	hsa-miR-1197	100	13	0	0	12488	12500	18	6	3.7	26.3
JF920053.1	hsa-miR-1248	100	13	0	0	4734	4746	18	6	3.7	26.3
KJ672469.1	hsa-miR-182-5p	100	13	0	0	4747	4759	1	13	3.7	26.3
JF920053.1	hsa-miR-146a-5p	100	13	0	0	2334	2346	7	19	3.7	26.3
JF920054.1	hsa-miR-4750-5p	100	16	0	0	5446	5461	22	7	0.06	32.2
JF920054.1	hsa-miR-495-5p	100	15	0	0	11396	11410	5	19	0.24	30.2
JF920054.1	hsa-miR-5699-5p	100	14	0	0	9961	9974	18	5	0.93	28.2
JF920054.1	hsa-miR-5695	100	13	0	0	2655	2667	6	18	3.7	26.3
JF920054.1	hsa-miR-5004-5p	100	13	0	0	2391	2403	8	20	3.7	26.3
JF920054.1	hsa-miR-4280	100	13	0	0	5378	5390	14	2	3.7	26.3
JF920054.1	hsa-miR-2278	100	13	0	0	355	367	13	1	3.7	26.3
JF920054.1	hsa-miR-1197	100	13	0	0	12485	12497	18	6	3.7	26.3
JF920054.1	hsa-miR-1248	100	13	0	0	4734	4746	18	6	3.7	26.3
KJ723478.1	hsa-miR-182-5p	100	13	0	0	4749	4761	1	13	3.7	26.3
JF920054.1	hsa-miR-146a-5p	100	13	0	0	2334	2346	7	19	3.7	26.3
JF920057.1	hsa-miR-4750-5p	100	16	0	0	5448	5463	22	7	0.06	32.2
JF920057.1	hsa-miR-495-5p	100	15	0	0	11401	11415	5	19	0.24	30.2
JF920057.1	hsa-miR-5699-5p	100	14	0	0	9966	9979	18	5	0.93	28.2
JF920057.1	hsa-miR-5695	100	13	0	0	2655	2667	6	18	3.7	26.3
JF920057.1	hsa-miR-5004-5p	100	13	0	0	2391	2403	8	20	3.7	26.3
JF920057.1	hsa-miR-2278	100	13	0	0	355	367	13	1	3.7	26.3
JF920057.1	hsa-miR-1197	100	13	0	0	12490	12502	18	6	3.7	26.3
JF920057.1	hsa-miR-1248	100	13	0	0	4736	4748	18	6	3.7	26.3
JF920057.1	hsa-miR-146a-5p	100	13	0	0	2334	2346	7	19	3.7	26.3
JF920058.1	hsa-miR-495-5p	100	15	0	0	11401	11415	5	19	0.24	30.2
JF920058.1	hsa-miR-1273f	100	14	0	0	5514	5527	14	1	0.93	28.2
JF920058.1	hsa-miR-6513-3p	100	13	0	0	2521	2533	16	4	3.7	26.3
JF920058.1	hsa-miR-5695	100	13	0	0	2655	2667	6	18	3.7	26.3
JF920058.1	hsa-miR-5004-5p	100	13	0	0	2391	2403	8	20	3.7	26.3
KJ627663.1	hsa-miR-4719	100	13	0	0	5418	5430	1	13	3.7	26.3
JF920058.1	hsa-miR-4280	100	13	0	0	5380	5392	14	2	3.7	26.3
JF920058.1	hsa-miR-2278	100	13	0	0	355	367	13	1	3.7	26.3
JF920058.1	hsa-miR-1197	100	13	0	0	12490	12502	18	6	3.7	26.3
JF920058.1	hsa-miR-1248	100	13	0	0	4736	4748	18	6	3.7	26.3
JF920058.1	hsa-miR-146a-5p	100	13	0	0	2334	2346	7	19	3.7	26.3
JF920059.1	hsa-miR-495-5p	100	15	0	0	11401	11415	5	19	0.24	30.2
JF920059.1	hsa-miR-5699-5p	100	14	0	0	9966	9979	18	5	0.93	28.2
JF920059.1	hsa-miR-1273f	100	14	0	0	5514	5527	14	1	0.93	28.2
JF920059.1	hsa-miR-5695	100	13	0	0	2655	2667	6	18	3.7	26.3
JF920059.1	hsa-miR-5004-5p	100	13	0	0	2391	2403	8	20	3.7	26.3
JF920059.1	hsa-miR-4280	100	13	0	0	5380	5392	14	2	3.7	26.3
JF920059.1	hsa-miR-2278	100	13	0	0	355	367	13	1	3.7	26.3
JF920059.1	hsa-miR-1197	100	13	0	0	12490	12502	18	6	3.7	26.3
JF920059.1	hsa-miR-1248	100	13	0	0	4736	4748	18	6	3.7	26.3
JF920059.1	hsa-miR-146a-5p	100	13	0	0	2334	2346	7	19	3.7	26.3
JF920062.1	hsa-miR-495-5p	100	15	0	0	11401	11415	5	19	0.24	30.2
JF920062.1	hsa-miR-5699-5p	100	14	0	0	9966	9979	18	5	0.93	28.2
JF920062.1	hsa-miR-5695	100	13	0	0	2655	2667	6	18	3.7	26.3
JF920062.1	hsa-miR-5004-5p	100	13	0	0	2391	2403	8	20	3.7	26.3
JF920062.1	hsa-miR-2278	100	13	0	0	355	367	13	1	3.7	26.3
JF920062.1	hsa-miR-2115-3p	100	13	0	0	12379	12391	6	18	3.7	26.3
JF920062.1	hsa-miR-1197	100	13	0	0	12490	12502	18	6	3.7	26.3
JF920062.1	hsa-miR-1248	100	13	0	0	4735	4747	18	6	3.7	26.3
JF920062.1	hsa-miR-146a-5p	100	13	0	0	2334	2346	7	19	3.7	26.3
JF920065.1	hsa-miR-495-5p	100	15	0	0	11401	11415	5	19	0.24	30.2
JF920065.1	hsa-miR-5699-5p	100	14	0	0	9966	9979	18	5	0.93	28.2
JF920065.1	hsa-miR-1273f	100	14	0	0	5514	5527	14	1	0.93	28.2
JF920065.1	hsa-miR-5004-5p	100	13	0	0	2391	2403	8	20	3.7	26.3
JF920065.1	hsa-miR-2278	100	13	0	0	355	367	13	1	3.7	26.3
JF920065.1	hsa-miR-2115-3p	100	13	0	0	12379	12391	6	18	3.7	26.3
JF920065.1	hsa-miR-1197	100	13	0	0	12490	12502	18	6	3.7	26.3
JF920065.1	hsa-miR-1248	100	13	0	0	4736	4748	18	6	3.7	26.3
JF920065.1	hsa-miR-146a-5p	100	13	0	0	2334	2346	7	19	3.7	26.3
JF920069.1	hsa-miR-5004-5p	100	13	0	0	2390	2402	8	20	3.7	26.3
JF920069.1	hsa-miR-4719	100	13	0	0	3188	3200	5	17	3.7	26.3
JF920069.1	hsa-miR-1197	100	13	0	0	12498	12510	18	6	3.7	26.3
JF920069.1	hsa-miR-146a-5p	100	13	0	0	2333	2345	7	19	3.7	26.3
JX069798.1	hsa-miR-4750-5p	100	16	0	0	5469	5484	22	7	0.06	32.2
JX069798.1	hsa-miR-495-5p	100	15	0	0	11422	11436	5	19	0.24	30.2
JX069798.1	hsa-miR-5699-5p	100	14	0	0	9987	10000	18	5	0.94	28.2
KF973332.1	hsa-miR-4719	100	13	0	0	5419	5431	1	13	3.7	26.3
KF973335.1	hsa-miR-4719	100	13	0	0	5421	5433	1	13	3.7	26.3
JX069798.1	hsa-miR-5695	100	13	0	0	2678	2690	6	18	3.7	26.3
JX069798.1	hsa-miR-5004-5p	100	13	0	0	2414	2426	8	20	3.7	26.3
JX069798.1	hsa-miR-4753-3p	100	13	0	0	10335	10347	13	1	3.7	26.3
JX069798.1	hsa-miR-4280	100	13	0	0	5401	5413	14	2	3.7	26.3
JX069798.1	hsa-miR-2115-3p	100	13	0	0	12400	12412	6	18	3.7	26.3
JX069798.1	hsa-miR-1197	100	13	0	0	12511	12523	18	6	3.7	26.3
JX069798.1	hsa-miR-1248	100	13	0	0	4757	4769	18	6	3.7	26.3
KJ627676.1	hsa-miR-4719	100	13	0	0	5421	5433	1	13	3.7	26.3
JX069798.1	hsa-miR-146a-5p	100	13	0	0	2357	2369	7	19	3.7	26.3
JX069799.1	hsa-miR-495-5p	100	15	0	0	11422	11436	5	19	0.24	30.2
JX069799.1	hsa-miR-5699-5p	100	14	0	0	9987	10000	18	5	0.94	28.2
JX069799.1	hsa-miR-5695	100	13	0	0	2678	2690	6	18	3.7	26.3
JX069799.1	hsa-miR-5004-5p	100	13	0	0	2414	2426	8	20	3.7	26.3
JX069799.1	hsa-miR-2278	100	13	0	0	378	390	13	1	3.7	26.3
JX069799.1	hsa-miR-1197	100	13	0	0	12511	12523	18	6	3.7	26.3
JX069799.1	hsa-miR-1248	100	13	0	0	4757	4769	18	6	3.7	26.3
JX069799.1	hsa-miR-497-3p	100	13	0	0	5421	5433	22	10	3.7	26.3
JX069799.1	hsa-miR-146a-5p	100	13	0	0	2357	2369	7	19	3.7	26.3
JX069800.1	hsa-miR-495-5p	100	15	0	0	11423	11437	5	19	0.24	30.2
JX069800.1	hsa-miR-5699-5p	100	14	0	0	9988	10001	18	5	0.93	28.2
JX069800.1	hsa-miR-1273f	100	14	0	0	5536	5549	14	1	0.93	28.2
JX069800.1	hsa-miR-5695	100	13	0	0	2678	2690	6	18	3.7	26.3
JX069800.1	hsa-miR-5004-5p	100	13	0	0	2414	2426	8	20	3.7	26.3
JX069800.1	hsa-miR-2278	100	13	0	0	378	390	13	1	3.7	26.3
JX069800.1	hsa-miR-2115-3p	100	13	0	0	12401	12413	6	18	3.7	26.3
JX069800.1	hsa-miR-1197	100	13	0	0	12512	12524	18	6	3.7	26.3
JX069800.1	hsa-miR-1248	100	13	0	0	4758	4770	18	6	3.7	26.3
JX069800.1	hsa-miR-146a-5p	100	13	0	0	2357	2369	7	19	3.7	26.3
JX069801.1	hsa-miR-495-5p	100	15	0	0	11423	11437	5	19	0.24	30.2
JX069801.1	hsa-miR-5699-5p	100	14	0	0	9988	10001	18	5	0.94	28.2
JX069801.1	hsa-miR-1273f	100	14	0	0	5536	5549	14	1	0.94	28.2
JX069801.1	hsa-miR-5004-5p	100	13	0	0	2414	2426	8	20	3.7	26.3
JX069801.1	hsa-miR-2278	100	13	0	0	378	390	13	1	3.7	26.3
JX069801.1	hsa-miR-2115-3p	100	13	0	0	12401	12413	6	18	3.7	26.3
JX069801.1	hsa-miR-1197	100	13	0	0	12512	12524	18	6	3.7	26.3
JX069801.1	hsa-miR-1248	100	13	0	0	4758	4770	18	6	3.7	26.3
JX069801.1	hsa-miR-146a-5p	100	13	0	0	2357	2369	7	19	3.7	26.3
JX069802.1	hsa-miR-495-5p	100	15	0	0	11424	11438	5	19	0.24	30.2
JX069802.1	hsa-miR-1273f	100	14	0	0	5537	5550	14	1	0.93	28.2
JX069802.1	hsa-miR-5695	100	13	0	0	2678	2690	6	18	3.7	26.3
JX069802.1	hsa-miR-5004-5p	100	13	0	0	2414	2426	8	20	3.7	26.3
KJ627721.1	hsa-miR-4719	100	13	0	0	5421	5433	1	13	3.7	26.3
JX069802.1	hsa-miR-4280	100	13	0	0	5403	5415	14	2	3.7	26.3
JX069802.1	hsa-miR-2278	100	13	0	0	378	390	13	1	3.7	26.3
JX069802.1	hsa-miR-1197	100	13	0	0	12513	12525	18	6	3.7	26.3
JX069802.1	hsa-miR-1248	100	13	0	0	4759	4771	18	6	3.7	26.3
JX069802.1	hsa-miR-146a-5p	100	13	0	0	2357	2369	7	19	3.7	26.3
JX069803.1	hsa-miR-495-5p	100	15	0	0	11424	11438	5	19	0.24	30.2
JX069803.1	hsa-miR-1273f	100	14	0	0	5537	5550	14	1	0.93	28.2
JX069803.1	hsa-miR-5695	100	13	0	0	2678	2690	6	18	3.7	26.3
JX069803.1	hsa-miR-5004-5p	100	13	0	0	2414	2426	8	20	3.7	26.3
KJ643567.1	hsa-miR-4719	100	13	0	0	5421	5433	1	13	3.7	26.3
JX069803.1	hsa-miR-4280	100	13	0	0	5403	5415	14	2	3.7	26.3
JX069803.1	hsa-miR-2278	100	13	0	0	378	390	13	1	3.7	26.3
JX069803.1	hsa-miR-1197	100	13	0	0	12513	12525	18	6	3.7	26.3
JX069803.1	hsa-miR-1248	100	13	0	0	4759	4771	18	6	3.7	26.3
JX069803.1	hsa-miR-146a-5p	100	13	0	0	2357	2369	7	19	3.7	26.3
JX627336.1	hsa-miR-4750-5p	100	16	0	0	5476	5491	22	7	0.06	32.2
JX627336.1	hsa-miR-4750-5p	100	16	0	0	5548	5563	22	7	0.06	32.2
JX627336.1	hsa-miR-495-5p	100	15	0	0	11501	11515	5	19	0.24	30.2
JX627336.1	hsa-miR-5699-5p	100	14	0	0	10066	10079	18	5	0.94	28.2
JX627336.1	hsa-miR-5695	100	13	0	0	2684	2696	6	18	3.7	26.3
JX627336.1	hsa-miR-5004-5p	100	13	0	0	2420	2432	8	20	3.7	26.3
KJ627670.1	hsa-miR-4719	100	13	0	0	5422	5434	1	13	3.7	26.3
JX627336.1	hsa-miR-4280	100	13	0	0	5408	5420	14	2	3.7	26.3
JX627336.1	hsa-miR-2278	100	13	0	0	384	396	13	1	3.7	26.3
JX627336.1	hsa-miR-1197	100	13	0	0	12590	12602	18	6	3.7	26.3
JX627336.1	hsa-miR-1248	100	13	0	0	4764	4776	18	6	3.7	26.3
KJ643469.1	hsa-miR-4719	100	13	0	0	5422	5434	1	13	3.7	26.3
JX627336.1	hsa-miR-146a-5p	100	13	0	0	2363	2375	7	19	3.7	26.3
KC978856.1	hsa-miR-4750-5p	100	16	0	0	5456	5471	22	7	0.06	32.2
KC978856.1	hsa-miR-5695	100	13	0	0	2664	2676	6	18	3.7	26.3
KC978856.1	hsa-miR-5004-5p	100	13	0	0	2400	2412	8	20	3.7	26.3
KC978856.1	hsa-miR-4280	100	13	0	0	5388	5400	14	2	3.7	26.3
KC978856.1	hsa-miR-2278	100	13	0	0	355	367	13	1	3.7	26.3
KC978856.1	hsa-miR-1197	100	13	0	0	12498	12510	18	6	3.7	26.3
KC978856.1	hsa-miR-1248	100	13	0	0	4744	4756	18	6	3.7	26.3
KJ643517.1	hsa-miR-4719	100	13	0	0	5422	5434	1	13	3.7	26.3
KC978856.1	hsa-miR-146a-5p	100	13	0	0	2343	2355	7	19	3.7	26.3
KF530258.1	hsa-miR-4750-5p	100	16	0	0	5435	5450	22	7	0.06	32.2
KF530258.1	hsa-miR-495-5p	100	15	0	0	11388	11402	5	19	0.24	30.2
KF530258.1	hsa-miR-5699-5p	100	14	0	0	9953	9966	18	5	0.93	28.2
KF530258.1	hsa-miR-5695	100	13	0	0	2643	2655	6	18	3.7	26.3
KF530258.1	hsa-miR-5004-5p	100	13	0	0	2379	2391	8	20	3.7	26.3
KF530258.1	hsa-miR-4280	100	13	0	0	5367	5379	14	2	3.7	26.3
KF530258.1	hsa-miR-2278	100	13	0	0	343	355	13	1	3.7	26.3
KF530258.1	hsa-miR-1197	100	13	0	0	12477	12489	18	6	3.7	26.3
KF530258.1	hsa-miR-1248	100	13	0	0	4723	4735	18	6	3.7	26.3
KJ627728.1	hsa-miR-4719	100	13	0	0	5423	5435	1	13	3.7	26.3
KF530258.1	hsa-miR-146a-5p	100	13	0	0	2322	2334	7	19	3.7	26.3
KF530260.1	hsa-miR-495-5p	100	15	0	0	11399	11413	5	19	0.23	30.2
KF530260.1	hsa-miR-1273f	100	14	0	0	5513	5526	14	1	0.92	28.2
KF530260.1	hsa-miR-5695	100	13	0	0	2654	2666	6	18	3.6	26.3
KF530260.1	hsa-miR-5010-5p	100	13	0	0	13104	13116	7	19	3.6	26.3
KJ643504.1	hsa-miR-4719	100	13	0	0	5423	5435	1	13	3.7	26.3
KF530260.1	hsa-miR-2278	100	13	0	0	355	367	13	1	3.6	26.3
KF530260.1	hsa-miR-1197	100	13	0	0	12488	12500	18	6	3.6	26.3
KF530260.1	hsa-miR-146a-5p	100	13	0	0	2333	2345	7	19	3.6	26.3
KF530261.1	hsa-miR-495-5p	100	15	0	0	11399	11413	5	19	0.24	30.2
KF530261.1	hsa-miR-5699-5p	100	14	0	0	9964	9977	18	5	0.93	28.2
KF530261.1	hsa-miR-3657	100	14	0	0	8464	8477	5	18	0.93	28.2
KF530261.1	hsa-miR-5695	100	13	0	0	2654	2666	6	18	3.7	26.3
KF530261.1	hsa-miR-5004-5p	100	13	0	0	2390	2402	8	20	3.7	26.3
KF530261.1	hsa-miR-4280	100	13	0	0	5378	5390	14	2	3.7	26.3
KF530261.1	hsa-miR-2278	100	13	0	0	354	366	13	1	3.7	26.3
KF530261.1	hsa-miR-1197	100	13	0	0	12488	12500	18	6	3.7	26.3
KF530261.1	hsa-miR-1248	100	13	0	0	4734	4746	18	6	3.7	26.3
KJ627727.1	hsa-miR-4719	100	13	0	0	5424	5436	1	13	3.7	26.3
KF530261.1	hsa-miR-146a-5p	100	13	0	0	2333	2345	7	19	3.7	26.3
KF530263.1	hsa-miR-4750-5p	100	16	0	0	5429	5444	22	7	0.06	32.2
KF530263.1	hsa-miR-495-5p	100	15	0	0	11382	11396	5	19	0.24	30.2
KF530263.1	hsa-miR-5699-5p	100	14	0	0	9947	9960	18	5	0.93	28.2
KF530263.1	hsa-miR-5695	100	13	0	0	2636	2648	6	18	3.7	26.3
KF530263.1	hsa-miR-5004-5p	100	13	0	0	2372	2384	8	20	3.7	26.3
KF530263.1	hsa-miR-2278	100	13	0	0	336	348	13	1	3.7	26.3
KF530263.1	hsa-miR-1197	100	13	0	0	12471	12483	18	6	3.7	26.3
KF973326.1	hsa-miR-4719	100	13	0	0	5425	5437	1	13	3.7	26.3
KF530263.1	hsa-miR-146a-5p	100	13	0	0	2315	2327	7	19	3.7	26.3
KF530264.1	hsa-miR-4750-5p	100	16	0	0	5447	5462	22	7	0.059	32.2
KF530264.1	hsa-miR-495-5p	100	15	0	0	11397	11411	5	19	0.23	30.2
KF530264.1	hsa-miR-5699-5p	100	14	0	0	9962	9975	18	5	0.93	28.2
KF530264.1	hsa-miR-5695	100	13	0	0	2658	2670	6	18	3.7	26.3
KF530264.1	hsa-miR-5004-5p	100	13	0	0	2394	2406	8	20	3.7	26.3
KF530264.1	hsa-miR-4280	100	13	0	0	5379	5391	14	2	3.7	26.3
KF530264.1	hsa-miR-2278	100	13	0	0	354	366	13	1	3.7	26.3
KF530264.1	hsa-miR-1197	100	13	0	0	12486	12498	18	6	3.7	26.3
KF973336.1	hsa-miR-4719	100	13	0	0	5425	5437	1	13	3.7	26.3
KF530264.1	hsa-miR-146a-5p	100	13	0	0	2337	2349	7	19	3.7	26.3
KF530267.1	hsa-miR-495-5p	100	15	0	0	11367	11381	5	19	0.24	30.2
KF530267.1	hsa-miR-5695	100	13	0	0	2625	2637	6	18	3.7	26.3
KF530267.1	hsa-miR-2278	100	13	0	0	325	337	13	1	3.7	26.3
KF530267.1	hsa-miR-1197	100	13	0	0	12456	12468	18	6	3.7	26.3
KF530268.1	hsa-miR-495-5p	100	15	0	0	11390	11404	5	19	0.24	30.2
KF530268.1	hsa-miR-1273f	100	14	0	0	5501	5514	14	1	0.93	28.2
KF530268.1	hsa-miR-5695	100	13	0	0	2641	2653	6	18	3.7	26.3
KF530268.1	hsa-miR-5004-5p	100	13	0	0	2377	2389	8	20	3.7	26.3
KJ627683.1	hsa-miR-4719	100	13	0	0	5426	5438	1	13	3.7	26.3
KF530268.1	hsa-miR-4280	100	13	0	0	5367	5379	14	2	3.7	26.3
KF530268.1	hsa-miR-2278	100	13	0	0	341	353	13	1	3.7	26.3
KF530268.1	hsa-miR-1197	100	13	0	0	12479	12491	18	6	3.7	26.3
KF530268.1	hsa-miR-1248	100	13	0	0	4723	4735	18	6	3.7	26.3
KF530268.1	hsa-miR-146a-5p	100	13	0	0	2320	2332	7	19	3.7	26.3
KF530269.1	hsa-miR-4750-5p	100	16	0	0	5450	5465	22	7	0.059	32.2
KF530269.1	hsa-miR-495-5p	100	15	0	0	11403	11417	5	19	0.23	30.2
KF530269.1	hsa-miR-5695	100	13	0	0	2659	2671	6	18	3.7	26.3
KF530269.1	hsa-miR-5004-5p	100	13	0	0	2395	2407	8	20	3.7	26.3
KF530269.1	hsa-miR-4280	100	13	0	0	5382	5394	14	2	3.7	26.3
KF530269.1	hsa-miR-2278	100	13	0	0	359	371	13	1	3.7	26.3
KF530269.1	hsa-miR-1197	100	13	0	0	12492	12504	18	6	3.7	26.3
KF530269.1	hsa-miR-1248	100	13	0	0	4738	4750	18	6	3.7	26.3
KJ643491.1	hsa-miR-4719	100	13	0	0	5426	5438	1	13	3.7	26.3
KF530269.1	hsa-miR-146a-5p	100	13	0	0	2338	2350	7	19	3.7	26.3
KF826821.1	hsa-miR-4750-5p	100	16	0	0	5459	5474	22	7	0.06	32.2
KF826821.1	hsa-miR-495-5p	100	15	0	0	11412	11426	5	19	0.24	30.2
KF826821.1	hsa-miR-5699-5p	100	14	0	0	9977	9990	18	5	0.94	28.2
KF826821.1	hsa-miR-5695	100	13	0	0	2665	2677	6	18	3.7	26.3
KF826821.1	hsa-miR-5004-5p	100	13	0	0	2401	2413	8	20	3.7	26.3
KF826821.1	hsa-miR-4280	100	13	0	0	5391	5403	14	2	3.7	26.3
KF826821.1	hsa-miR-2278	100	13	0	0	365	377	13	1	3.7	26.3
KF826821.1	hsa-miR-1197	100	13	0	0	12501	12513	18	6	3.7	26.3
KJ643573.1	hsa-miR-4719	100	13	0	0	5426	5438	1	13	3.7	26.3
KF826821.1	hsa-miR-146a-5p	100	13	0	0	2344	2356	7	19	3.7	26.3
KF826823.1	hsa-miR-495-5p	100	15	0	0	11428	11442	5	19	0.24	30.2
KF826823.1	hsa-miR-1273f	100	14	0	0	5541	5554	14	1	0.94	28.2
KF826823.1	hsa-miR-5695	100	13	0	0	2681	2693	6	18	3.7	26.3
KF826823.1	hsa-miR-5004-5p	100	13	0	0	2417	2429	8	20	3.7	26.3
KJ643527.1	hsa-miR-4719	100	13	0	0	5435	5447	1	13	3.7	26.3
KF826823.1	hsa-miR-4280	100	13	0	0	5407	5419	14	2	3.7	26.3
KF826823.1	hsa-miR-2278	100	13	0	0	381	393	13	1	3.7	26.3
KF826823.1	hsa-miR-1197	100	13	0	0	12517	12529	18	6	3.7	26.3
KF826823.1	hsa-miR-1248	100	13	0	0	4763	4775	18	6	3.7	26.3
KF826823.1	hsa-miR-146a-5p	100	13	0	0	2360	2372	7	19	3.7	26.3
KF826824.1	hsa-miR-495-5p	100	15	0	0	11402	11416	5	19	0.24	30.2
KF826824.1	hsa-miR-1273f	100	14	0	0	5515	5528	14	1	0.93	28.2
KF826824.1	hsa-miR-5695	100	13	0	0	2655	2667	6	18	3.7	26.3
KF826824.1	hsa-miR-5004-5p	100	13	0	0	2391	2403	8	20	3.7	26.3
KJ627718.1	hsa-miR-4719	100	13	0	0	5437	5449	1	13	3.7	26.3
KF826824.1	hsa-miR-4705	100	13	0	0	6748	6760	16	4	3.7	26.3
KF826824.1	hsa-miR-4280	100	13	0	0	5381	5393	14	2	3.7	26.3
KF826824.1	hsa-miR-2278	100	13	0	0	355	367	13	1	3.7	26.3
KF826824.1	hsa-miR-1197	100	13	0	0	12491	12503	18	6	3.7	26.3
KF826824.1	hsa-miR-1248	100	13	0	0	4737	4749	18	6	3.7	26.3
KF826824.1	hsa-miR-146a-5p	100	13	0	0	2334	2346	7	19	3.7	26.3
KF826826.1	hsa-miR-495-5p	100	15	0	0	11427	11441	5	19	0.24	30.2
KF826826.1	hsa-miR-1273f	100	14	0	0	5540	5553	14	1	0.94	28.2
KF826826.1	hsa-miR-5695	100	13	0	0	2682	2694	6	18	3.7	26.3
KF826826.1	hsa-miR-5582-5p	100	13	0	0	15079	15091	19	7	3.7	26.3
KF826826.1	hsa-miR-5010-5p	100	13	0	0	13132	13144	7	19	3.7	26.3
KF826826.1	hsa-miR-5004-5p	100	13	0	0	2418	2430	8	20	3.7	26.3
KJ672462.1	hsa-miR-4719	100	13	0	0	5438	5450	1	13	3.7	26.3
KF826826.1	hsa-miR-4280	100	13	0	0	5406	5418	14	2	3.7	26.3
KF826826.1	hsa-miR-2278	100	13	0	0	382	394	13	1	3.7	26.3
KF826826.1	hsa-miR-1197	100	13	0	0	12516	12528	18	6	3.7	26.3
KF826826.1	hsa-miR-1248	100	13	0	0	4762	4774	18	6	3.7	26.3
KF826826.1	hsa-miR-624-3p	100	13	0	0	8426	8438	17	5	3.7	26.3
KF826826.1	hsa-miR-146a-5p	100	13	0	0	2361	2373	7	19	3.7	26.3
KF826827.1	hsa-miR-495-5p	100	15	0	0	11433	11447	5	19	0.24	30.2
KF826827.1	hsa-miR-1273f	100	14	0	0	5544	5557	14	1	0.94	28.2
KF826827.1	hsa-miR-5695	100	13	0	0	2685	2697	6	18	3.7	26.3
KF826827.1	hsa-miR-5004-5p	100	13	0	0	2421	2433	8	20	3.7	26.3
KF826827.1	hsa-miR-4280	100	13	0	0	5410	5422	14	2	3.7	26.3
KF826827.1	hsa-miR-2278	100	13	0	0	385	397	13	1	3.7	26.3
KF826827.1	hsa-miR-1197	100	13	0	0	12522	12534	18	6	3.7	26.3
KF826827.1	hsa-miR-1248	100	13	0	0	4766	4778	18	6	3.7	26.3
KF826828.1	hsa-miR-495-5p	100	15	0	0	11421	11435	5	19	0.24	30.2
KF826828.1	hsa-miR-1273f	100	14	0	0	5534	5547	14	1	0.94	28.2
KF826828.1	hsa-miR-5695	100	13	0	0	2676	2688	6	18	3.7	26.3
KF826828.1	hsa-miR-5004-5p	100	13	0	0	2412	2424	8	20	3.7	26.3
KJ672483.1	hsa-miR-4719	100	13	0	0	5438	5450	1	13	3.7	26.3
KF826828.1	hsa-miR-4280	100	13	0	0	5400	5412	14	2	3.7	26.3
KF826828.1	hsa-miR-2278	100	13	0	0	378	390	13	1	3.7	26.3
KF826828.1	hsa-miR-1197	100	13	0	0	12510	12522	18	6	3.7	26.3
KF826828.1	hsa-miR-1248	100	13	0	0	4756	4768	18	6	3.7	26.3
KF826828.1	hsa-miR-1285-3p	100	13	0	0	5697	5709	20	8	3.7	26.3
KF826828.1	hsa-miR-146a-5p	100	13	0	0	2355	2367	7	19	3.7	26.3
KF826830.1	hsa-miR-495-5p	100	15	0	0	11421	11435	5	19	0.24	30.2
KF826830.1	hsa-miR-5699-5p	100	14	0	0	9986	9999	18	5	0.94	28.2
KF826830.1	hsa-miR-5695	100	13	0	0	2678	2690	6	18	3.7	26.3
KF826830.1	hsa-miR-4280	100	13	0	0	5399	5411	14	2	3.7	26.3
KF826830.1	hsa-miR-2278	100	13	0	0	378	390	13	1	3.7	26.3
KF826830.1	hsa-miR-1197	100	13	0	0	12510	12522	18	6	3.7	26.3
KF826830.1	hsa-miR-1248	100	13	0	0	4755	4767	18	6	3.7	26.3
KJ672474.1	hsa-miR-4719	100	13	0	0	5439	5451	1	13	3.7	26.3
KF826830.1	hsa-miR-146a-5p	100	13	0	0	2357	2369	7	19	3.7	26.3
KF826831.1	hsa-miR-4750-5p	100	16	0	0	5477	5492	22	7	0.06	32.2
KF826831.1	hsa-miR-495-5p	100	15	0	0	11430	11444	5	19	0.24	30.2
KF826831.1	hsa-miR-5699-5p	100	14	0	0	9995	10008	18	5	0.94	28.2
KF826831.1	hsa-miR-5695	100	13	0	0	2686	2698	6	18	3.7	26.3
KF826831.1	hsa-miR-5004-5p	100	13	0	0	2422	2434	8	20	3.7	26.3
KF826831.1	hsa-miR-4280	100	13	0	0	5409	5421	14	2	3.7	26.3
KF826831.1	hsa-miR-2278	100	13	0	0	387	399	13	1	3.7	26.3
KF826831.1	hsa-miR-1197	100	13	0	0	12519	12531	18	6	3.7	26.3
KF826831.1	hsa-miR-1248	100	13	0	0	4765	4777	18	6	3.7	26.3
KJ672479.1	hsa-miR-4719	100	13	0	0	5439	5451	1	13	3.7	26.3
KF826831.1	hsa-miR-146a-5p	100	13	0	0	2365	2377	7	19	3.7	26.3
KF826832.1	hsa-miR-495-5p	100	15	0	0	11406	11420	5	19	0.24	30.2
KF826832.1	hsa-miR-1273f	100	14	0	0	5518	5531	14	1	0.94	28.2
KF826832.1	hsa-miR-5695	100	13	0	0	2655	2667	6	18	3.7	26.3
KF826832.1	hsa-miR-5004-5p	100	13	0	0	2391	2403	8	20	3.7	26.3
KF826832.1	hsa-miR-3118	100	13	0	0	12919	12931	20	8	3.7	26.3
KF826832.1	hsa-miR-2278	100	13	0	0	355	367	13	1	3.7	26.3
KF826832.1	hsa-miR-1197	100	13	0	0	12495	12507	18	6	3.7	26.3
KF826832.1	hsa-miR-146a-5p	100	13	0	0	2334	2346	7	19	3.7	26.3
KF826833.1	hsa-miR-4750-5p	100	16	0	0	5441	5456	22	7	0.06	32.2
KF826833.1	hsa-miR-495-5p	100	15	0	0	11394	11408	5	19	0.24	30.2
KF826833.1	hsa-miR-5699-5p	100	14	0	0	9959	9972	18	5	0.93	28.2
KF826833.1	hsa-miR-5695	100	13	0	0	2655	2667	6	18	3.7	26.3
KF826833.1	hsa-miR-5004-5p	100	13	0	0	2391	2403	8	20	3.7	26.3
KF826833.1	hsa-miR-4280	100	13	0	0	5373	5385	14	2	3.7	26.3
KF826833.1	hsa-miR-2278	100	13	0	0	355	367	13	1	3.7	26.3
KF826833.1	hsa-miR-1197	100	13	0	0	12483	12495	18	6	3.7	26.3
KF826833.1	hsa-miR-1248	100	13	0	0	4729	4741	18	6	3.7	26.3
KJ643540.1	hsa-miR-4719	100	13	0	0	5440	5452	1	13	3.7	26.3
KF826833.1	hsa-miR-146a-5p	100	13	0	0	2334	2346	7	19	3.7	26.3
KF826836.1	hsa-miR-495-5p	100	15	0	0	11424	11438	5	19	0.24	30.2
KF826836.1	hsa-miR-1273f	100	14	0	0	5537	5550	14	1	0.93	28.2
KF826836.1	hsa-miR-5695	100	13	0	0	2678	2690	6	18	3.7	26.3
KF826836.1	hsa-miR-5004-5p	100	13	0	0	2414	2426	8	20	3.7	26.3
KJ672447.1	hsa-miR-4719	100	13	0	0	5440	5452	1	13	3.7	26.3
KF826836.1	hsa-miR-4280	100	13	0	0	5403	5415	14	2	3.7	26.3
KF826836.1	hsa-miR-2278	100	13	0	0	378	390	13	1	3.7	26.3
KF826836.1	hsa-miR-1197	100	13	0	0	12513	12525	18	6	3.7	26.3
KF826836.1	hsa-miR-1248	100	13	0	0	4759	4771	18	6	3.7	26.3
KF826836.1	hsa-miR-146a-5p	100	13	0	0	2357	2369	7	19	3.7	26.3
KF826837.1	hsa-miR-495-5p	100	15	0	0	11424	11438	5	19	0.24	30.2
KF826837.1	hsa-miR-1273f	100	14	0	0	5537	5550	14	1	0.94	28.2
KF826837.1	hsa-miR-5695	100	13	0	0	2678	2690	6	18	3.7	26.3
KF826837.1	hsa-miR-5004-5p	100	13	0	0	2414	2426	8	20	3.7	26.3
KJ627723.1	hsa-miR-4719	100	13	0	0	5442	5454	1	13	3.7	26.3
KF826837.1	hsa-miR-4280	100	13	0	0	5403	5415	14	2	3.7	26.3
KF826837.1	hsa-miR-2278	100	13	0	0	378	390	13	1	3.7	26.3
KF826837.1	hsa-miR-1197	100	13	0	0	12513	12525	18	6	3.7	26.3
KF826837.1	hsa-miR-1248	100	13	0	0	4759	4771	18	6	3.7	26.3
KF826837.1	hsa-miR-146a-5p	100	13	0	0	2357	2369	7	19	3.7	26.3
KF826838.1	hsa-miR-4750-5p	100	16	0	0	5471	5486	22	7	0.06	32.2
KF826838.1	hsa-miR-495-5p	100	15	0	0	11424	11438	5	19	0.24	30.2
KF826838.1	hsa-miR-5699-5p	100	14	0	0	9989	10002	18	5	0.94	28.2
KF826838.1	hsa-miR-146a-5p	100	14	0	0	2357	2370	7	20	0.94	28.2
KF826838.1	hsa-miR-5695	100	13	0	0	2678	2690	6	18	3.7	26.3
KF826838.1	hsa-miR-5004-5p	100	13	0	0	2414	2426	8	20	3.7	26.3
KF826838.1	hsa-miR-4280	100	13	0	0	5403	5415	14	2	3.7	26.3
KF826838.1	hsa-miR-2278	100	13	0	0	378	390	13	1	3.7	26.3
KF826838.1	hsa-miR-1197	100	13	0	0	12513	12525	18	6	3.7	26.3
KF826838.1	hsa-miR-1248	100	13	0	0	4759	4771	18	6	3.7	26.3
KJ643583.1	hsa-miR-4719	100	13	0	0	5443	5455	1	13	3.7	26.3
KF826840.1	hsa-miR-4750-5p	100	16	0	0	5472	5487	22	7	0.06	32.2
KF826840.1	hsa-miR-495-5p	100	15	0	0	11425	11439	5	19	0.24	30.2
KF826840.1	hsa-miR-5699-5p	100	14	0	0	9990	10003	18	5	0.93	28.2
KF826840.1	hsa-miR-5695	100	13	0	0	2678	2690	6	18	3.7	26.3
KF826840.1	hsa-miR-5004-5p	100	13	0	0	2414	2426	8	20	3.7	26.3
KF826840.1	hsa-miR-4280	100	13	0	0	5404	5416	14	2	3.7	26.3
KF826840.1	hsa-miR-2278	100	13	0	0	378	390	13	1	3.7	26.3
KF826840.1	hsa-miR-1197	100	13	0	0	12514	12526	18	6	3.7	26.3
KF826840.1	hsa-miR-1248	100	13	0	0	4760	4772	18	6	3.7	26.3
KJ643478.1	hsa-miR-4719	100	13	0	0	5444	5456	1	13	3.7	26.3
KF826840.1	hsa-miR-146a-5p	100	13	0	0	2357	2369	7	19	3.7	26.3
KF826841.1	hsa-miR-495-5p	100	15	0	0	11424	11438	5	19	0.24	30.2
KF826841.1	hsa-miR-1273f	100	14	0	0	5537	5550	14	1	0.94	28.2
KF826841.1	hsa-miR-5695	100	13	0	0	2678	2690	6	18	3.7	26.3
KF826841.1	hsa-miR-5004-5p	100	13	0	0	2414	2426	8	20	3.7	26.3
KJ627664.1	hsa-miR-4719	100	13	0	0	5446	5458	1	13	3.7	26.3
KF826841.1	hsa-miR-4280	100	13	0	0	5403	5415	14	2	3.7	26.3
KF826841.1	hsa-miR-2278	100	13	0	0	378	390	13	1	3.7	26.3
KF826841.1	hsa-miR-1197	100	13	0	0	12513	12525	18	6	3.7	26.3
KF826841.1	hsa-miR-1248	100	13	0	0	4759	4771	18	6	3.7	26.3
KF826841.1	hsa-miR-146a-5p	100	13	0	0	2357	2369	7	19	3.7	26.3
KF826846.1	hsa-miR-495-5p	100	15	0	0	11401	11415	5	19	0.24	30.2
KF826846.1	hsa-miR-1273f	100	14	0	0	5514	5527	14	1	0.93	28.2
KF826846.1	hsa-miR-5695	100	13	0	0	2655	2667	6	18	3.7	26.3
KF826846.1	hsa-miR-5582-5p	100	13	0	0	15053	15065	19	7	3.7	26.3
KF826846.1	hsa-miR-5004-5p	100	13	0	0	2391	2403	8	20	3.7	26.3
KJ627682.1	hsa-miR-4719	100	13	0	0	5447	5459	1	13	3.7	26.3
KF826846.1	hsa-miR-4280	100	13	0	0	5380	5392	14	2	3.7	26.3
KF826846.1	hsa-miR-2278	100	13	0	0	355	367	13	1	3.7	26.3
KF826846.1	hsa-miR-1197	100	13	0	0	12490	12502	18	6	3.7	26.3
KF826846.1	hsa-miR-1248	100	13	0	0	4736	4748	18	6	3.7	26.3
KF826846.1	hsa-miR-620	100	13	0	0	2452	2464	6	18	3.7	26.3
KF826846.1	hsa-miR-146a-5p	100	13	0	0	2334	2346	7	19	3.7	26.3
KF826847.1	hsa-miR-495-5p	100	15	0	0	11410	11424	5	19	0.24	30.2
KF826847.1	hsa-miR-1273f	100	14	0	0	5523	5536	14	1	0.94	28.2
KF826847.1	hsa-miR-5695	100	13	0	0	2665	2677	6	18	3.7	26.3
KF826847.1	hsa-miR-5004-5p	100	13	0	0	2401	2413	8	20	3.7	26.3
KJ643502.1	hsa-miR-4719	100	13	0	0	5447	5459	1	13	3.7	26.3
KF826847.1	hsa-miR-2278	100	13	0	0	365	377	13	1	3.7	26.3
KF826847.1	hsa-miR-1197	100	13	0	0	12499	12511	18	6	3.7	26.3
KF826847.1	hsa-miR-1248	100	13	0	0	4745	4757	18	6	3.7	26.3
KF826847.1	hsa-miR-146a-5p	100	13	0	0	2344	2356	7	19	3.7	26.3
KF826848.1	hsa-miR-4750-5p	100	15	0	0	5464	5478	22	8	0.24	30.2
KF826848.1	hsa-miR-495-5p	100	15	0	0	11420	11434	5	19	0.24	30.2
KF826848.1	hsa-miR-5699-5p	100	14	0	0	9985	9998	18	5	0.94	28.2
KF826848.1	hsa-miR-5010-5p	100	14	0	0	13127	13140	9	22	0.94	28.2
KF826848.1	hsa-miR-5695	100	13	0	0	2673	2685	6	18	3.7	26.3
KF826848.1	hsa-miR-5004-5p	100	13	0	0	2409	2421	8	20	3.7	26.3
KF826848.1	hsa-miR-3692-5p	100	13	0	0	6977	6989	12	24	3.7	26.3
KF826848.1	hsa-miR-2278	100	13	0	0	373	385	13	1	3.7	26.3
KF826848.1	hsa-miR-1197	100	13	0	0	12509	12521	18	6	3.7	26.3
KJ627679.1	hsa-miR-4719	100	13	0	0	5448	5460	1	13	3.7	26.3
KF826848.1	hsa-miR-146a-5p	100	13	0	0	2352	2364	7	19	3.7	26.3
KF826849.1	hsa-miR-4750-5p	100	16	0	0	5469	5484	22	7	0.06	32.2
KF826849.1	hsa-miR-495-5p	100	15	0	0	11422	11436	5	19	0.24	30.2
KF826849.1	hsa-miR-5695	100	13	0	0	2678	2690	6	18	3.7	26.3
KF826849.1	hsa-miR-5004-5p	100	13	0	0	2414	2426	8	20	3.7	26.3
KF826849.1	hsa-miR-4280	100	13	0	0	5401	5413	14	2	3.7	26.3
KF826849.1	hsa-miR-2278	100	13	0	0	378	390	13	1	3.7	26.3
KF826849.1	hsa-miR-1197	100	13	0	0	12511	12523	18	6	3.7	26.3
KF826849.1	hsa-miR-1248	100	13	0	0	4757	4769	18	6	3.7	26.3
KJ627719.1	hsa-miR-4719	100	13	0	0	5448	5460	1	13	3.7	26.3
KF826849.1	hsa-miR-146a-5p	100	13	0	0	2357	2369	7	19	3.7	26.3
KF826850.1	hsa-miR-495-5p	100	15	0	0	11423	11437	5	19	0.24	30.2
KF826850.1	hsa-miR-1273f	100	14	0	0	5536	5549	14	1	0.94	28.2
KF826850.1	hsa-miR-5695	100	13	0	0	2677	2689	6	18	3.7	26.3
KF826850.1	hsa-miR-5004-5p	100	13	0	0	2413	2425	8	20	3.7	26.3
KF973329.1	hsa-miR-4719	100	13	0	0	5449	5461	1	13	3.7	26.3
KF826850.1	hsa-miR-4280	100	13	0	0	5402	5414	14	2	3.7	26.3
KF826850.1	hsa-miR-2278	100	13	0	0	378	390	13	1	3.7	26.3
KF826850.1	hsa-miR-1197	100	13	0	0	12512	12524	18	6	3.7	26.3
KF826850.1	hsa-miR-1248	100	13	0	0	4758	4770	18	6	3.7	26.3
KF826850.1	hsa-miR-146a-5p	100	13	0	0	2356	2368	7	19	3.7	26.3
KF826852.1	hsa-miR-495-5p	100	15	0	0	11396	11410	5	19	0.24	30.2
KF826852.1	hsa-miR-1273f	100	14	0	0	5513	5526	14	1	0.93	28.2
KF826852.1	hsa-miR-5695	100	13	0	0	2654	2666	6	18	3.7	26.3
KF826852.1	hsa-miR-5004-5p	100	13	0	0	2390	2402	8	20	3.7	26.3
KJ627659.1	hsa-miR-4719	100	13	0	0	5449	5461	1	13	3.7	26.3
KF826852.1	hsa-miR-4280	100	13	0	0	5379	5391	14	2	3.7	26.3
KF826852.1	hsa-miR-1197	100	13	0	0	12485	12497	18	6	3.7	26.3
KF826852.1	hsa-miR-1248	100	13	0	0	4735	4747	18	6	3.7	26.3
KF826852.1	hsa-miR-146a-5p	100	13	0	0	2333	2345	7	19	3.7	26.3
KF826854.1	hsa-miR-495-5p	100	15	0	0	11422	11436	5	19	0.24	30.2
KF826854.1	hsa-miR-1273f	100	14	0	0	5536	5549	14	1	0.94	28.2
KF826854.1	hsa-miR-5695	100	13	0	0	2677	2689	6	18	3.7	26.3
KF826854.1	hsa-miR-5010-5p	100	13	0	0	13127	13139	7	19	3.7	26.3
KJ627709.1	hsa-miR-4719	100	13	0	0	5449	5461	1	13	3.7	26.3
KF826854.1	hsa-miR-2278	100	13	0	0	378	390	13	1	3.7	26.3
KF826854.1	hsa-miR-1197	100	13	0	0	12511	12523	18	6	3.7	26.3
KF826854.1	hsa-miR-146a-5p	100	13	0	0	2356	2368	7	19	3.7	26.3
KF826855.1	hsa-miR-4750-5p	100	16	0	0	5447	5462	22	7	0.06	32.2
KF826855.1	hsa-miR-495-5p	100	15	0	0	11400	11414	5	19	0.24	30.2
KF826855.1	hsa-miR-5699-5p	100	14	0	0	9965	9978	18	5	0.93	28.2
KF826855.1	hsa-miR-5695	100	13	0	0	2655	2667	6	18	3.7	26.3
KF826855.1	hsa-miR-5004-5p	100	13	0	0	2391	2403	8	20	3.7	26.3
KF826855.1	hsa-miR-4280	100	13	0	0	5379	5391	14	2	3.7	26.3
KF826855.1	hsa-miR-2278	100	13	0	0	355	367	13	1	3.7	26.3
KF826855.1	hsa-miR-1197	100	13	0	0	12489	12501	18	6	3.7	26.3
KF826855.1	hsa-miR-1248	100	13	0	0	4735	4747	18	6	3.7	26.3
KJ643476.1	hsa-miR-4719	100	13	0	0	5450	5462	1	13	3.7	26.3
KF826855.1	hsa-miR-146a-5p	100	13	0	0	2334	2346	7	19	3.7	26.3
KF826856.1	hsa-miR-495-5p	100	15	0	0	11422	11436	5	19	0.24	30.2
KF826856.1	hsa-miR-5699-5p	100	14	0	0	9987	10000	18	5	0.94	28.2
KF826856.1	hsa-miR-146a-5p	100	14	0	0	2357	2370	7	20	0.94	28.2
KF826856.1	hsa-miR-5695	100	13	0	0	2678	2690	6	18	3.7	26.3
KF826856.1	hsa-miR-5004-5p	100	13	0	0	2414	2426	8	20	3.7	26.3
KF826856.1	hsa-miR-4280	100	13	0	0	5401	5413	14	2	3.7	26.3
KF826856.1	hsa-miR-2278	100	13	0	0	378	390	13	1	3.7	26.3
KF826856.1	hsa-miR-1197	100	13	0	0	12511	12523	18	6	3.7	26.3
KF826856.1	hsa-miR-1248	100	13	0	0	4757	4769	18	6	3.7	26.3
KJ643485.1	hsa-miR-4719	100	13	0	0	5450	5462	1	13	3.7	26.3
KF973319.1	hsa-miR-495-5p	100	15	0	0	11386	11400	5	19	0.24	30.2
KF973319.1	hsa-miR-1273f	100	14	0	0	5499	5512	14	1	0.93	28.2
KF973319.1	hsa-miR-5695	100	13	0	0	2640	2652	6	18	3.7	26.3
KF973319.1	hsa-miR-5004-5p	100	13	0	0	2376	2388	8	20	3.7	26.3
KJ643501.1	hsa-miR-4719	100	13	0	0	5450	5462	1	13	3.7	26.3
KF973319.1	hsa-miR-4280	100	13	0	0	5365	5377	14	2	3.7	26.3
KF973319.1	hsa-miR-2278	100	13	0	0	340	352	13	1	3.7	26.3
KF973319.1	hsa-miR-1197	100	13	0	0	12475	12487	18	6	3.7	26.3
KF973319.1	hsa-miR-1248	100	13	0	0	4721	4733	18	6	3.7	26.3
KF973320.1	hsa-miR-495-5p	100	15	0	0	11385	11399	5	19	0.24	30.2
KF973320.1	hsa-miR-1273f	100	14	0	0	5498	5511	14	1	0.93	28.2
KF973320.1	hsa-miR-5695	100	13	0	0	2639	2651	6	18	3.7	26.3
KF973320.1	hsa-miR-5004-5p	100	13	0	0	2375	2387	8	20	3.7	26.3
KJ643518.1	hsa-miR-4719	100	13	0	0	5450	5462	1	13	3.7	26.3
KF973320.1	hsa-miR-4280	100	13	0	0	5364	5376	14	2	3.7	26.3
KF973320.1	hsa-miR-2278	100	13	0	0	339	351	13	1	3.7	26.3
KF973320.1	hsa-miR-1197	100	13	0	0	12474	12486	18	6	3.7	26.3
KF973320.1	hsa-miR-1248	100	13	0	0	4720	4732	18	6	3.7	26.3
KF973321.1	hsa-miR-495-5p	100	15	0	0	11387	11401	5	19	0.24	30.2
KF973321.1	hsa-miR-1273f	100	14	0	0	5500	5513	14	1	0.94	28.2
KF973321.1	hsa-miR-5695	100	13	0	0	2641	2653	6	18	3.7	26.3
KF973321.1	hsa-miR-5004-5p	100	13	0	0	2377	2389	8	20	3.7	26.3
KJ643522.1	hsa-miR-4719	100	13	0	0	5450	5462	1	13	3.7	26.3
KF973321.1	hsa-miR-4280	100	13	0	0	5366	5378	14	2	3.7	26.3
KF973321.1	hsa-miR-2278	100	13	0	0	341	353	13	1	3.7	26.3
KF973321.1	hsa-miR-1197	100	13	0	0	12476	12488	18	6	3.7	26.3
KF973321.1	hsa-miR-1248	100	13	0	0	4722	4734	18	6	3.7	26.3
KF973322.1	hsa-miR-495-5p	100	15	0	0	11387	11401	5	19	0.24	30.2
KF973322.1	hsa-miR-1273f	100	14	0	0	5500	5513	14	1	0.94	28.2
KF973322.1	hsa-miR-5695	100	13	0	0	2641	2653	6	18	3.7	26.3
KF973322.1	hsa-miR-5004-5p	100	13	0	0	2377	2389	8	20	3.7	26.3
KJ643552.1	hsa-miR-4719	100	13	0	0	5450	5462	1	13	3.7	26.3
KF973322.1	hsa-miR-4280	100	13	0	0	5366	5378	14	2	3.7	26.3
KF973322.1	hsa-miR-2278	100	13	0	0	341	353	13	1	3.7	26.3
KF973322.1	hsa-miR-1197	100	13	0	0	12476	12488	18	6	3.7	26.3
KF973322.1	hsa-miR-1248	100	13	0	0	4722	4734	18	6	3.7	26.3
KF973323.1	hsa-miR-495-5p	100	15	0	0	11385	11399	5	19	0.24	30.2
KF973323.1	hsa-miR-1273f	100	14	0	0	5498	5511	14	1	0.93	28.2
KF973323.1	hsa-miR-5695	100	13	0	0	2639	2651	6	18	3.7	26.3
KF973323.1	hsa-miR-5004-5p	100	13	0	0	2375	2387	8	20	3.7	26.3
KJ643575.1	hsa-miR-4719	100	13	0	0	5451	5463	1	13	3.7	26.3
KF973323.1	hsa-miR-4280	100	13	0	0	5364	5376	14	2	3.7	26.3
KF973323.1	hsa-miR-2278	100	13	0	0	339	351	13	1	3.7	26.3
KF973323.1	hsa-miR-1197	100	13	0	0	12474	12486	18	6	3.7	26.3
KF973323.1	hsa-miR-1248	100	13	0	0	4720	4732	18	6	3.7	26.3
KF973324.1	hsa-miR-495-5p	100	15	0	0	11387	11401	5	19	0.24	30.2
KF973324.1	hsa-miR-1273f	100	14	0	0	5500	5513	14	1	0.93	28.2
KF973324.1	hsa-miR-5695	100	13	0	0	2641	2653	6	18	3.7	26.3
KF973324.1	hsa-miR-5004-5p	100	13	0	0	2377	2389	8	20	3.7	26.3
KJ643585.1	hsa-miR-4719	100	13	0	0	5451	5463	1	13	3.7	26.3
KF973324.1	hsa-miR-4280	100	13	0	0	5366	5378	14	2	3.7	26.3
KF973324.1	hsa-miR-2278	100	13	0	0	341	353	13	1	3.7	26.3
KF973324.1	hsa-miR-1197	100	13	0	0	12476	12488	18	6	3.7	26.3
KF973324.1	hsa-miR-1248	100	13	0	0	4722	4734	18	6	3.7	26.3
KF973325.1	hsa-miR-495-5p	100	15	0	0	11413	11427	5	19	0.24	30.2
KF973325.1	hsa-miR-1273f	100	14	0	0	5526	5539	14	1	0.94	28.2
KF973325.1	hsa-miR-5695	100	13	0	0	2667	2679	6	18	3.7	26.3
KF973325.1	hsa-miR-5004-5p	100	13	0	0	2403	2415	8	20	3.7	26.3
KF973339.1	hsa-miR-4719	100	13	0	0	5452	5464	1	13	3.7	26.3
KF973325.1	hsa-miR-4280	100	13	0	0	5392	5404	14	2	3.7	26.3
KF973325.1	hsa-miR-2278	100	13	0	0	367	379	13	1	3.7	26.3
KF973325.1	hsa-miR-1197	100	13	0	0	12502	12514	18	6	3.7	26.3
KF973325.1	hsa-miR-1248	100	13	0	0	4748	4760	18	6	3.7	26.3
KF973326.1	hsa-miR-495-5p	100	15	0	0	11345	11359	5	19	0.24	30.2
KF973326.1	hsa-miR-1273f	100	14	0	0	5458	5471	14	1	0.93	28.2
KF973326.1	hsa-miR-5695	100	13	0	0	2599	2611	6	18	3.7	26.3
KF973326.1	hsa-miR-5004-5p	100	13	0	0	2335	2347	8	20	3.7	26.3
KJ627688.1	hsa-miR-4719	100	13	0	0	5452	5464	1	13	3.7	26.3
KF973326.1	hsa-miR-4280	100	13	0	0	5324	5336	14	2	3.7	26.3
KF973326.1	hsa-miR-2278	100	13	0	0	299	311	13	1	3.7	26.3
KF973326.1	hsa-miR-1197	100	13	0	0	12434	12446	18	6	3.7	26.3
KF973326.1	hsa-miR-1248	100	13	0	0	4680	4692	18	6	3.7	26.3
KF973327.1	hsa-miR-495-5p	100	15	0	0	11387	11401	5	19	0.24	30.2
KF973327.1	hsa-miR-1273f	100	14	0	0	5500	5513	14	1	0.93	28.2
KF973327.1	hsa-miR-5695	100	13	0	0	2641	2653	6	18	3.7	26.3
KF973327.1	hsa-miR-5004-5p	100	13	0	0	2377	2389	8	20	3.7	26.3
KJ627666.1	hsa-miR-4719	100	13	0	0	5454	5466	1	13	3.7	26.3
KF973327.1	hsa-miR-4280	100	13	0	0	5366	5378	14	2	3.7	26.3
KF973327.1	hsa-miR-2278	100	13	0	0	341	353	13	1	3.7	26.3
KF973327.1	hsa-miR-1197	100	13	0	0	12476	12488	18	6	3.7	26.3
KF973327.1	hsa-miR-1248	100	13	0	0	4722	4734	18	6	3.7	26.3
KF973328.1	hsa-miR-495-5p	100	15	0	0	11387	11401	5	19	0.24	30.2
KF973328.1	hsa-miR-1273f	100	14	0	0	5500	5513	14	1	0.93	28.2
KF973328.1	hsa-miR-5695	100	13	0	0	2641	2653	6	18	3.7	26.3
KF973328.1	hsa-miR-5004-5p	100	13	0	0	2377	2389	8	20	3.7	26.3
KJ627667.1	hsa-miR-4719	100	13	0	0	5454	5466	1	13	3.7	26.3
KF973328.1	hsa-miR-4280	100	13	0	0	5366	5378	14	2	3.7	26.3
KF973328.1	hsa-miR-2278	100	13	0	0	341	353	13	1	3.7	26.3
KF973328.1	hsa-miR-1197	100	13	0	0	12476	12488	18	6	3.7	26.3
KF973328.1	hsa-miR-1248	100	13	0	0	4722	4734	18	6	3.7	26.3
KF973329.1	hsa-miR-495-5p	100	15	0	0	11369	11383	5	19	0.24	30.2
KF973329.1	hsa-miR-1273f	100	14	0	0	5482	5495	14	1	0.93	28.2
KF973329.1	hsa-miR-5695	100	13	0	0	2623	2635	6	18	3.7	26.3
KF973329.1	hsa-miR-5004-5p	100	13	0	0	2359	2371	8	20	3.7	26.3
KJ627674.1	hsa-miR-4719	100	13	0	0	5454	5466	1	13	3.7	26.3
KF973329.1	hsa-miR-4280	100	13	0	0	5348	5360	14	2	3.7	26.3
KF973329.1	hsa-miR-2278	100	13	0	0	323	335	13	1	3.7	26.3
KF973329.1	hsa-miR-1197	100	13	0	0	12458	12470	18	6	3.7	26.3
KF973329.1	hsa-miR-1248	100	13	0	0	4704	4716	18	6	3.7	26.3
KF973330.1	hsa-miR-495-5p	100	15	0	0	11386	11400	5	19	0.24	30.2
KF973330.1	hsa-miR-1273f	100	14	0	0	5499	5512	14	1	0.93	28.2
KF973330.1	hsa-miR-5695	100	13	0	0	2640	2652	6	18	3.7	26.3
KF973330.1	hsa-miR-5004-5p	100	13	0	0	2376	2388	8	20	3.7	26.3
KJ627675.1	hsa-miR-4719	100	13	0	0	5454	5466	1	13	3.7	26.3
KF973330.1	hsa-miR-4280	100	13	0	0	5365	5377	14	2	3.7	26.3
KF973330.1	hsa-miR-2278	100	13	0	0	340	352	13	1	3.7	26.3
KF973330.1	hsa-miR-1197	100	13	0	0	12475	12487	18	6	3.7	26.3
KF973330.1	hsa-miR-1248	100	13	0	0	4721	4733	18	6	3.7	26.3
KF973331.1	hsa-miR-495-5p	100	15	0	0	11430	11444	5	19	0.24	30.2
KF973331.1	hsa-miR-1273f	100	14	0	0	5543	5556	14	1	0.94	28.2
KF973331.1	hsa-miR-5695	100	13	0	0	2684	2696	6	18	3.7	26.3
KF973331.1	hsa-miR-5004-5p	100	13	0	0	2420	2432	8	20	3.7	26.3
KJ627710.1	hsa-miR-4719	100	13	0	0	5454	5466	1	13	3.7	26.3
KF973331.1	hsa-miR-4280	100	13	0	0	5409	5421	14	2	3.7	26.3
KF973331.1	hsa-miR-2278	100	13	0	0	384	396	13	1	3.7	26.3
KF973331.1	hsa-miR-1197	100	13	0	0	12519	12531	18	6	3.7	26.3
KF973331.1	hsa-miR-1248	100	13	0	0	4765	4777	18	6	3.7	26.3
KF973332.1	hsa-miR-495-5p	100	15	0	0	11339	11353	5	19	0.24	30.2
KF973332.1	hsa-miR-1273f	100	14	0	0	5452	5465	14	1	0.93	28.2
KF973332.1	hsa-miR-5695	100	13	0	0	2593	2605	6	18	3.7	26.3
KF973332.1	hsa-miR-5004-5p	100	13	0	0	2329	2341	8	20	3.7	26.3
KJ643488.1	hsa-miR-4719	100	13	0	0	5454	5466	1	13	3.7	26.3
KF973332.1	hsa-miR-4280	100	13	0	0	5318	5330	14	2	3.7	26.3
KF973332.1	hsa-miR-2278	100	13	0	0	293	305	13	1	3.7	26.3
KF973332.1	hsa-miR-1197	100	13	0	0	12428	12440	18	6	3.7	26.3
KF973332.1	hsa-miR-1248	100	13	0	0	4674	4686	18	6	3.7	26.3
KF973333.1	hsa-miR-495-5p	100	15	0	0	11387	11401	5	19	0.24	30.2
KF973333.1	hsa-miR-1273f	100	14	0	0	5500	5513	14	1	0.94	28.2
KF973333.1	hsa-miR-5695	100	13	0	0	2641	2653	6	18	3.7	26.3
KF973333.1	hsa-miR-5004-5p	100	13	0	0	2377	2389	8	20	3.7	26.3
KJ643503.1	hsa-miR-4719	100	13	0	0	5454	5466	1	13	3.7	26.3
KF973333.1	hsa-miR-4280	100	13	0	0	5366	5378	14	2	3.7	26.3
KF973333.1	hsa-miR-2278	100	13	0	0	341	353	13	1	3.7	26.3
KF973333.1	hsa-miR-1197	100	13	0	0	12476	12488	18	6	3.7	26.3
KF973333.1	hsa-miR-1248	100	13	0	0	4722	4734	18	6	3.7	26.3
KF973334.1	hsa-miR-495-5p	100	15	0	0	11418	11432	5	19	0.24	30.2
KF973334.1	hsa-miR-1273f	100	14	0	0	5531	5544	14	1	0.94	28.2
KF973334.1	hsa-miR-5695	100	13	0	0	2672	2684	6	18	3.7	26.3
KF973334.1	hsa-miR-5004-5p	100	13	0	0	2408	2420	8	20	3.7	26.3
KJ643507.1	hsa-miR-4719	100	13	0	0	5454	5466	1	13	3.7	26.3
KF973334.1	hsa-miR-4280	100	13	0	0	5397	5409	14	2	3.7	26.3
KF973334.1	hsa-miR-2278	100	13	0	0	372	384	13	1	3.7	26.3
KF973334.1	hsa-miR-1197	100	13	0	0	12507	12519	18	6	3.7	26.3
KF973334.1	hsa-miR-1248	100	13	0	0	4753	4765	18	6	3.7	26.3
KF973335.1	hsa-miR-495-5p	100	15	0	0	11341	11355	5	19	0.24	30.2
KF973335.1	hsa-miR-5695	100	13	0	0	2595	2607	6	18	3.7	26.3
KF973335.1	hsa-miR-5004-5p	100	13	0	0	2331	2343	8	20	3.7	26.3
KJ627708.1	hsa-miR-4719	100	13	0	0	5455	5467	1	13	3.7	26.3
KF973335.1	hsa-miR-4280	100	13	0	0	5320	5332	14	2	3.7	26.3
KF973335.1	hsa-miR-2278	100	13	0	0	295	307	13	1	3.7	26.3
KF973335.1	hsa-miR-1197	100	13	0	0	12430	12442	18	6	3.7	26.3
KF973335.1	hsa-miR-1248	100	13	0	0	4676	4688	18	6	3.7	26.3
KF973336.1	hsa-miR-495-5p	100	15	0	0	11345	11359	5	19	0.24	30.2
KF973336.1	hsa-miR-1273f	100	14	0	0	5458	5471	14	1	0.93	28.2
KF973336.1	hsa-miR-5695	100	13	0	0	2599	2611	6	18	3.7	26.3
KF973336.1	hsa-miR-5004-5p	100	13	0	0	2335	2347	8	20	3.7	26.3
KJ643471.1	hsa-miR-4719	100	13	0	0	5456	5468	1	13	3.7	26.3
KF973336.1	hsa-miR-4280	100	13	0	0	5324	5336	14	2	3.7	26.3
KF973336.1	hsa-miR-2278	100	13	0	0	299	311	13	1	3.7	26.3
KF973336.1	hsa-miR-1197	100	13	0	0	12434	12446	18	6	3.7	26.3
KF973336.1	hsa-miR-1248	100	13	0	0	4680	4692	18	6	3.7	26.3
KF973338.1	hsa-miR-495-5p	100	15	0	0	11387	11401	5	19	0.24	30.2
KF973338.1	hsa-miR-5695	100	13	0	0	2641	2653	6	18	3.7	26.3
KF973338.1	hsa-miR-5004-5p	100	13	0	0	2377	2389	8	20	3.7	26.3
KJ643481.1	hsa-miR-4719	100	13	0	0	5456	5468	1	13	3.7	26.3
KF973338.1	hsa-miR-4280	100	13	0	0	5366	5378	14	2	3.7	26.3
KF973338.1	hsa-miR-2278	100	13	0	0	341	353	13	1	3.7	26.3
KF973338.1	hsa-miR-1197	100	13	0	0	12476	12488	18	6	3.7	26.3
KF973338.1	hsa-miR-1248	100	13	0	0	4722	4734	18	6	3.7	26.3
KF973339.1	hsa-miR-495-5p	100	15	0	0	11372	11386	5	19	0.24	30.2
KF973339.1	hsa-miR-5695	100	13	0	0	2626	2638	6	18	3.7	26.3
KF973339.1	hsa-miR-5004-5p	100	13	0	0	2362	2374	8	20	3.7	26.3
KJ643586.1	hsa-miR-4719	100	13	0	0	5456	5468	1	13	3.7	26.3
KF973339.1	hsa-miR-4280	100	13	0	0	5351	5363	14	2	3.7	26.3
KF973339.1	hsa-miR-2278	100	13	0	0	326	338	13	1	3.7	26.3
KF973339.1	hsa-miR-1197	100	13	0	0	12461	12473	18	6	3.7	26.3
KF973339.1	hsa-miR-1248	100	13	0	0	4707	4719	18	6	3.7	26.3
KF973340.1	hsa-miR-495-5p	100	15	0	0	11387	11401	5	19	0.24	30.2
KF973340.1	hsa-miR-1273f	100	14	0	0	5500	5513	14	1	0.93	28.2
KF973340.1	hsa-miR-5695	100	13	0	0	2641	2653	6	18	3.7	26.3
KF973340.1	hsa-miR-5004-5p	100	13	0	0	2377	2389	8	20	3.7	26.3
KJ627672.1	hsa-miR-4719	100	13	0	0	5457	5469	1	13	3.7	26.3
KF973340.1	hsa-miR-4280	100	13	0	0	5366	5378	14	2	3.7	26.3
KF973340.1	hsa-miR-2278	100	13	0	0	341	353	13	1	3.7	26.3
KF973340.1	hsa-miR-1197	100	13	0	0	12476	12488	18	6	3.7	26.3
KF973340.1	hsa-miR-1248	100	13	0	0	4722	4734	18	6	3.7	26.3
KJ627245.1	hsa-miR-4750-5p	100	16	0	0	5406	5421	22	7	0.06	32.2
KJ627245.1	hsa-miR-495-5p	100	15	0	0	11359	11373	5	19	0.24	30.2
KJ627245.1	hsa-miR-5699-5p	100	14	0	0	9924	9937	18	5	0.93	28.2
KJ627245.1	hsa-miR-5695	100	13	0	0	2614	2626	6	18	3.7	26.3
KJ627245.1	hsa-miR-4280	100	13	0	0	5338	5350	14	2	3.7	26.3
KJ627245.1	hsa-miR-2278	100	13	0	0	314	326	13	1	3.7	26.3
KJ627245.1	hsa-miR-1197	100	13	0	0	12448	12460	18	6	3.7	26.3
KJ627245.1	hsa-miR-1248	100	13	0	0	4694	4706	18	6	3.7	26.3
KJ627245.1	hsa-miR-146a-5p	100	13	0	0	2293	2305	7	19	3.7	26.3
KJ627246.1	hsa-miR-4750-5p	100	16	0	0	5405	5420	22	7	0.059	32.2
KJ627246.1	hsa-miR-495-5p	100	15	0	0	11358	11372	5	19	0.23	30.2
KJ627246.1	hsa-miR-5699-5p	100	14	0	0	9923	9936	18	5	0.92	28.2
KJ627246.1	hsa-miR-5695	100	13	0	0	2614	2626	6	18	3.6	26.3
KJ627246.1	hsa-miR-5004-5p	100	13	0	0	2350	2362	8	20	3.6	26.3
KJ627246.1	hsa-miR-4280	100	13	0	0	5337	5349	14	2	3.6	26.3
KJ627246.1	hsa-miR-2278	100	13	0	0	314	326	13	1	3.6	26.3
KJ627246.1	hsa-miR-1197	100	13	0	0	12447	12459	18	6	3.6	26.3
KJ627246.1	hsa-miR-1248	100	13	0	0	4693	4705	18	6	3.6	26.3
KJ643474.1	hsa-miR-4719	100	13	0	0	5457	5469	1	13	3.7	26.3
KJ627246.1	hsa-miR-146a-5p	100	13	0	0	2293	2305	7	19	3.6	26.3
KJ627248.1	hsa-miR-5699-5p	100	14	0	0	9920	9933	18	5	0.93	28.2
KJ627248.1	hsa-miR-2054	100	14	0	0	14988	15001	7	20	0.93	28.2
KJ627248.1	hsa-miR-5695	100	13	0	0	2613	2625	6	18	3.7	26.3
KJ627248.1	hsa-miR-5004-5p	100	13	0	0	2349	2361	8	20	3.7	26.3
KJ627248.1	hsa-miR-2278	100	13	0	0	313	325	13	1	3.7	26.3
KJ627248.1	hsa-miR-1197	100	13	0	0	12444	12456	18	6	3.7	26.3
KJ627248.1	hsa-miR-146a-5p	100	13	0	0	2292	2304	7	19	3.7	26.3
KJ627250.1	hsa-miR-4750-5p	100	16	0	0	5406	5421	22	7	0.06	32.2
KJ627250.1	hsa-miR-495-5p	100	15	0	0	11359	11373	5	19	0.24	30.2
KJ627250.1	hsa-miR-5699-5p	100	14	0	0	9924	9937	18	5	0.93	28.2
KJ627250.1	hsa-miR-5695	100	13	0	0	2614	2626	6	18	3.7	26.3
KJ627250.1	hsa-miR-4280	100	13	0	0	5338	5350	14	2	3.7	26.3
KJ627250.1	hsa-miR-2278	100	13	0	0	314	326	13	1	3.7	26.3
KJ627250.1	hsa-miR-1197	100	13	0	0	12448	12460	18	6	3.7	26.3
KJ627250.1	hsa-miR-1248	100	13	0	0	4694	4706	18	6	3.7	26.3
KJ627250.1	hsa-miR-146a-5p	100	13	0	0	2293	2305	7	19	3.7	26.3
KJ627252.1	hsa-miR-4750-5p	100	16	0	0	5405	5420	22	7	0.06	32.2
KJ627252.1	hsa-miR-495-5p	100	15	0	0	11358	11372	5	19	0.24	30.2
KJ627252.1	hsa-miR-5699-5p	100	14	0	0	9923	9936	18	5	0.93	28.2
KJ627252.1	hsa-miR-5695	100	13	0	0	2613	2625	6	18	3.7	26.3
KJ627252.1	hsa-miR-4280	100	13	0	0	5337	5349	14	2	3.7	26.3
KJ627252.1	hsa-miR-2278	100	13	0	0	313	325	13	1	3.7	26.3
KJ627252.1	hsa-miR-1197	100	13	0	0	12447	12459	18	6	3.7	26.3
KJ627252.1	hsa-miR-1248	100	13	0	0	4693	4705	18	6	3.7	26.3
KJ627252.1	hsa-miR-146a-5p	100	13	0	0	2292	2304	7	19	3.7	26.3
KJ627253.1	hsa-miR-4750-5p	100	16	0	0	5389	5404	22	7	0.059	32.2
KJ627253.1	hsa-miR-495-5p	100	15	0	0	11342	11356	5	19	0.23	30.2
KJ627253.1	hsa-miR-5699-5p	100	14	0	0	9907	9920	18	5	0.92	28.2
KJ627253.1	hsa-miR-5695	100	13	0	0	2597	2609	6	18	3.6	26.3
KJ627253.1	hsa-miR-4280	100	13	0	0	5321	5333	14	2	3.6	26.3
KJ627253.1	hsa-miR-2278	100	13	0	0	297	309	13	1	3.6	26.3
KJ627253.1	hsa-miR-1197	100	13	0	0	12431	12443	18	6	3.6	26.3
KJ627253.1	hsa-miR-1248	100	13	0	0	4677	4689	18	6	3.6	26.3
KJ627253.1	hsa-miR-146a-5p	100	13	0	0	2276	2288	7	19	3.6	26.3
KJ627255.1	hsa-miR-495-5p	100	15	0	0	11361	11375	5	19	0.24	30.2
KJ627255.1	hsa-miR-5699-5p	100	14	0	0	9926	9939	18	5	0.93	28.2
KJ643524.1	hsa-miR-4719	100	13	0	0	5461	5473	1	13	3.7	26.3
KJ627255.1	hsa-miR-6513-3p	100	13	0	0	2483	2495	16	4	3.7	26.3
KJ627255.1	hsa-miR-5695	100	13	0	0	2617	2629	6	18	3.7	26.3
KJ627255.1	hsa-miR-5004-5p	100	13	0	0	2353	2365	8	20	3.7	26.3
KJ627255.1	hsa-miR-1197	100	13	0	0	12450	12462	18	6	3.7	26.3
KJ627255.1	hsa-miR-146a-5p	100	13	0	0	2296	2308	7	19	3.7	26.3
KJ627256.1	hsa-miR-4750-5p	100	16	0	0	5406	5421	22	7	0.06	32.2
KJ627256.1	hsa-miR-495-5p	100	15	0	0	11359	11373	5	19	0.24	30.2
KJ627256.1	hsa-miR-5699-5p	100	14	0	0	9924	9937	18	5	0.93	28.2
KJ627256.1	hsa-miR-5695	100	13	0	0	2614	2626	6	18	3.7	26.3
KJ627256.1	hsa-miR-4280	100	13	0	0	5338	5350	14	2	3.7	26.3
KJ627256.1	hsa-miR-2278	100	13	0	0	314	326	13	1	3.7	26.3
KJ627256.1	hsa-miR-1197	100	13	0	0	12448	12460	18	6	3.7	26.3
KJ627256.1	hsa-miR-1248	100	13	0	0	4694	4706	18	6	3.7	26.3
KJ627256.1	hsa-miR-146a-5p	100	13	0	0	2293	2305	7	19	3.7	26.3
KJ627257.1	hsa-miR-4750-5p	100	16	0	0	5405	5420	22	7	0.06	32.2
KJ627257.1	hsa-miR-495-5p	100	15	0	0	11358	11372	5	19	0.24	30.2
KJ627257.1	hsa-miR-146a-5p	100	14	0	0	2293	2306	7	20	0.93	28.2
KJ627257.1	hsa-miR-5695	100	13	0	0	2614	2626	6	18	3.7	26.3
KJ627257.1	hsa-miR-5004-5p	100	13	0	0	2350	2362	8	20	3.7	26.3
KJ627257.1	hsa-miR-4280	100	13	0	0	5337	5349	14	2	3.7	26.3
KJ627257.1	hsa-miR-2278	100	13	0	0	314	326	13	1	3.7	26.3
KJ627257.1	hsa-miR-1197	100	13	0	0	12447	12459	18	6	3.7	26.3
KJ627257.1	hsa-miR-1248	100	13	0	0	4693	4705	18	6	3.7	26.3
KJ627715.1	hsa-miR-4719	100	13	0	0	5462	5474	1	13	3.7	26.3
KJ627258.1	hsa-miR-4750-5p	100	16	0	0	5405	5420	22	7	0.06	32.2
KJ627258.1	hsa-miR-495-5p	100	15	0	0	11359	11373	5	19	0.24	30.2
KJ627258.1	hsa-miR-5699-5p	100	14	0	0	9924	9937	18	5	0.93	28.2
KJ627258.1	hsa-miR-5004-5p	100	13	0	0	2350	2362	8	20	3.7	26.3
KJ627258.1	hsa-miR-4280	100	13	0	0	5337	5349	14	2	3.7	26.3
KJ627258.1	hsa-miR-2278	100	13	0	0	314	326	13	1	3.7	26.3
KJ627258.1	hsa-miR-1197	100	13	0	0	12448	12460	18	6	3.7	26.3
KJ627258.1	hsa-miR-1248	100	13	0	0	4693	4705	18	6	3.7	26.3
KJ643513.1	hsa-miR-4719	100	13	0	0	5462	5474	1	13	3.7	26.3
KJ627258.1	hsa-miR-146a-5p	100	13	0	0	2293	2305	7	19	3.7	26.3
KJ627259.1	hsa-miR-4750-5p	100	16	0	0	5405	5420	22	7	0.06	32.2
KJ627259.1	hsa-miR-495-5p	100	15	0	0	11358	11372	5	19	0.24	30.2
KJ627259.1	hsa-miR-5695	100	13	0	0	2614	2626	6	18	3.7	26.3
KJ627259.1	hsa-miR-5004-5p	100	13	0	0	2350	2362	8	20	3.7	26.3
KJ627259.1	hsa-miR-4280	100	13	0	0	5337	5349	14	2	3.7	26.3
KJ627259.1	hsa-miR-2278	100	13	0	0	314	326	13	1	3.7	26.3
KJ627259.1	hsa-miR-1197	100	13	0	0	12447	12459	18	6	3.7	26.3
KJ627259.1	hsa-miR-1248	100	13	0	0	4693	4705	18	6	3.7	26.3
KJ643546.1	hsa-miR-4719	100	13	0	0	5464	5476	1	13	3.7	26.3
KJ627259.1	hsa-miR-146a-5p	100	13	0	0	2293	2305	7	19	3.7	26.3
KJ627260.1	hsa-miR-495-5p	100	15	0	0	11363	11377	5	19	0.24	30.2
KJ627260.1	hsa-miR-5699-5p	100	14	0	0	9928	9941	18	5	0.93	28.2
KJ627260.1	hsa-miR-5695	100	13	0	0	2619	2631	6	18	3.7	26.3
KJ627260.1	hsa-miR-5004-5p	100	13	0	0	2355	2367	8	20	3.7	26.3
KJ627260.1	hsa-miR-1197	100	13	0	0	12452	12464	18	6	3.7	26.3
KJ627260.1	hsa-miR-146a-5p	100	13	0	0	2298	2310	7	19	3.7	26.3
KJ627260.1	hsa-miR-197-3p	100	13	0	0	1954	1966	21	9	3.7	26.3
KJ627261.1	hsa-miR-4750-5p	100	16	0	0	5405	5420	22	7	0.06	32.2
KJ627261.1	hsa-miR-495-5p	100	15	0	0	11358	11372	5	19	0.24	30.2
KJ627261.1	hsa-miR-5699-5p	100	14	0	0	9923	9936	18	5	0.93	28.2
KJ627261.1	hsa-miR-5695	100	13	0	0	2614	2626	6	18	3.7	26.3
KJ627261.1	hsa-miR-4280	100	13	0	0	5337	5349	14	2	3.7	26.3
KJ627261.1	hsa-miR-2278	100	13	0	0	314	326	13	1	3.7	26.3
KJ627261.1	hsa-miR-1197	100	13	0	0	12447	12459	18	6	3.7	26.3
KJ627261.1	hsa-miR-1248	100	13	0	0	4693	4705	18	6	3.7	26.3
KJ627261.1	hsa-miR-146a-5p	100	13	0	0	2293	2305	7	19	3.7	26.3
KJ627263.1	hsa-miR-4750-5p	100	16	0	0	5405	5420	22	7	0.06	32.2
KJ627263.1	hsa-miR-495-5p	100	15	0	0	11359	11373	5	19	0.24	30.2
KJ627263.1	hsa-miR-5699-5p	100	14	0	0	9924	9937	18	5	0.93	28.2
KJ627263.1	hsa-miR-5004-5p	100	13	0	0	2350	2362	8	20	3.7	26.3
KJ627263.1	hsa-miR-4280	100	13	0	0	5337	5349	14	2	3.7	26.3
KJ627263.1	hsa-miR-2278	100	13	0	0	314	326	13	1	3.7	26.3
KJ627263.1	hsa-miR-1197	100	13	0	0	12448	12460	18	6	3.7	26.3
KJ627263.1	hsa-miR-1248	100	13	0	0	4693	4705	18	6	3.7	26.3
KF973320.1	hsa-miR-4719	100	13	0	0	5465	5477	1	13	3.7	26.3
KJ627263.1	hsa-miR-146a-5p	100	13	0	0	2293	2305	7	19	3.7	26.3
KJ627264.1	hsa-miR-4750-5p	100	16	0	0	5406	5421	22	7	0.06	32.2
KJ627264.1	hsa-miR-4750-5p	100	16	0	0	5478	5493	22	7	0.06	32.2
KJ627264.1	hsa-miR-495-5p	100	15	0	0	11431	11445	5	19	0.24	30.2
KJ627264.1	hsa-miR-5699-5p	100	14	0	0	9996	10009	18	5	0.94	28.2
KJ627264.1	hsa-miR-5695	100	13	0	0	2614	2626	6	18	3.7	26.3
KJ627264.1	hsa-miR-5004-5p	100	13	0	0	2350	2362	8	20	3.7	26.3
KJ627264.1	hsa-miR-4280	100	13	0	0	5338	5350	14	2	3.7	26.3
KJ627264.1	hsa-miR-2278	100	13	0	0	314	326	13	1	3.7	26.3
KJ627264.1	hsa-miR-1197	100	13	0	0	12520	12532	18	6	3.7	26.3
KJ627264.1	hsa-miR-1248	100	13	0	0	4694	4706	18	6	3.7	26.3
KF973323.1	hsa-miR-4719	100	13	0	0	5465	5477	1	13	3.7	26.3
KJ627264.1	hsa-miR-146a-5p	100	13	0	0	2293	2305	7	19	3.7	26.3
KJ627266.1	hsa-miR-4750-5p	100	16	0	0	5408	5423	22	7	0.06	32.2
KJ627266.1	hsa-miR-495-5p	100	15	0	0	11361	11375	5	19	0.24	30.2
KJ627266.1	hsa-miR-5699-5p	100	14	0	0	9926	9939	18	5	0.93	28.2
KJ627266.1	hsa-miR-5695	100	13	0	0	2614	2626	6	18	3.7	26.3
KJ627266.1	hsa-miR-5004-5p	100	13	0	0	2350	2362	8	20	3.7	26.3
KJ627266.1	hsa-miR-4280	100	13	0	0	5340	5352	14	2	3.7	26.3
KJ627266.1	hsa-miR-2278	100	13	0	0	314	326	13	1	3.7	26.3
KJ627266.1	hsa-miR-1197	100	13	0	0	12450	12462	18	6	3.7	26.3
KJ627266.1	hsa-miR-1248	100	13	0	0	4696	4708	18	6	3.7	26.3
KJ627657.1	hsa-miR-4719	100	13	0	0	5465	5477	1	13	3.7	26.3
KJ627266.1	hsa-miR-146a-5p	100	13	0	0	2293	2305	7	19	3.7	26.3
KJ627267.1	hsa-miR-4750-5p	100	16	0	0	5405	5420	22	7	0.06	32.2
KJ627267.1	hsa-miR-495-5p	100	15	0	0	11358	11372	5	19	0.24	30.2
KJ627267.1	hsa-miR-5699-5p	100	14	0	0	9923	9936	18	5	0.93	28.2
KJ627267.1	hsa-miR-3657	100	14	0	0	8423	8436	5	18	0.93	28.2
KJ627267.1	hsa-miR-5695	100	13	0	0	2614	2626	6	18	3.7	26.3
KJ627267.1	hsa-miR-5010-5p	100	13	0	0	13063	13075	7	19	3.7	26.3
KJ627267.1	hsa-miR-5004-5p	100	13	0	0	2350	2362	8	20	3.7	26.3
KJ627267.1	hsa-miR-4280	100	13	0	0	5337	5349	14	2	3.7	26.3
KJ627267.1	hsa-miR-2278	100	13	0	0	314	326	13	1	3.7	26.3
KJ627267.1	hsa-miR-1197	100	13	0	0	12447	12459	18	6	3.7	26.3
KJ627662.1	hsa-miR-4719	100	13	0	0	5465	5477	1	13	3.7	26.3
KJ627267.1	hsa-miR-1248	100	13	0	0	4693	4705	18	6	3.7	26.3
KJ627720.1	hsa-miR-4719	100	13	0	0	5465	5477	1	13	3.7	26.3
KJ627267.1	hsa-miR-146a-5p	100	13	0	0	2293	2305	7	19	3.7	26.3
KJ627268.1	hsa-miR-4750-5p	100	16	0	0	5406	5421	22	7	0.06	32.2
KJ627268.1	hsa-miR-495-5p	100	15	0	0	11359	11373	5	19	0.24	30.2
KJ627268.1	hsa-miR-5699-5p	100	14	0	0	9924	9937	18	5	0.93	28.2
KJ627268.1	hsa-miR-5695	100	13	0	0	2614	2626	6	18	3.7	26.3
KJ627268.1	hsa-miR-4280	100	13	0	0	5338	5350	14	2	3.7	26.3
KJ627268.1	hsa-miR-2278	100	13	0	0	314	326	13	1	3.7	26.3
KJ627268.1	hsa-miR-1197	100	13	0	0	12448	12460	18	6	3.7	26.3
KJ627268.1	hsa-miR-1248	100	13	0	0	4694	4706	18	6	3.7	26.3
KJ627268.1	hsa-miR-146a-5p	100	13	0	0	2293	2305	7	19	3.7	26.3
KJ627269.1	hsa-miR-4750-5p	100	16	0	0	5405	5420	22	7	0.06	32.2
KJ627269.1	hsa-miR-495-5p	100	15	0	0	11359	11373	5	19	0.24	30.2
KJ627269.1	hsa-miR-5699-5p	100	14	0	0	9924	9937	18	5	0.93	28.2
KJ627269.1	hsa-miR-5004-5p	100	13	0	0	2350	2362	8	20	3.7	26.3
KJ627269.1	hsa-miR-4489	100	13	0	0	3268	3280	19	7	3.7	26.3
KJ627269.1	hsa-miR-4280	100	13	0	0	5337	5349	14	2	3.7	26.3
KJ627269.1	hsa-miR-2278	100	13	0	0	314	326	13	1	3.7	26.3
KJ627269.1	hsa-miR-1197	100	13	0	0	12448	12460	18	6	3.7	26.3
KJ627269.1	hsa-miR-1248	100	13	0	0	4693	4705	18	6	3.7	26.3
KJ627724.1	hsa-miR-4719	100	13	0	0	5465	5477	1	13	3.7	26.3
KJ627269.1	hsa-miR-146a-5p	100	13	0	0	2293	2305	7	19	3.7	26.3
KJ627270.1	hsa-miR-4750-5p	100	16	0	0	5405	5420	22	7	0.06	32.2
KJ627270.1	hsa-miR-495-5p	100	15	0	0	11359	11373	5	19	0.24	30.2
KJ627270.1	hsa-miR-5699-5p	100	14	0	0	9924	9937	18	5	0.93	28.2
KJ627270.1	hsa-miR-5004-5p	100	13	0	0	2350	2362	8	20	3.7	26.3
KJ627270.1	hsa-miR-4280	100	13	0	0	5337	5349	14	2	3.7	26.3
KJ627270.1	hsa-miR-2278	100	13	0	0	314	326	13	1	3.7	26.3
KJ627270.1	hsa-miR-1197	100	13	0	0	12448	12460	18	6	3.7	26.3
KJ627270.1	hsa-miR-1248	100	13	0	0	4693	4705	18	6	3.7	26.3
KF973319.1	hsa-miR-4719	100	13	0	0	5466	5478	1	13	3.7	26.3
KJ627270.1	hsa-miR-146a-5p	100	13	0	0	2293	2305	7	19	3.7	26.3
KJ627271.1	hsa-miR-4750-5p	100	16	0	0	5407	5422	22	7	0.06	32.2
KJ627271.1	hsa-miR-495-5p	100	15	0	0	11360	11374	5	19	0.24	30.2
KJ627271.1	hsa-miR-5699-5p	100	14	0	0	9925	9938	18	5	0.93	28.2
KJ627271.1	hsa-miR-5695	100	13	0	0	2617	2629	6	18	3.7	26.3
KJ627271.1	hsa-miR-5010-5p	100	13	0	0	13065	13077	7	19	3.7	26.3
KJ627271.1	hsa-miR-5004-5p	100	13	0	0	2353	2365	8	20	3.7	26.3
KJ627271.1	hsa-miR-4280	100	13	0	0	5339	5351	14	2	3.7	26.3
KJ627271.1	hsa-miR-2278	100	13	0	0	314	326	13	1	3.7	26.3
KJ627271.1	hsa-miR-1197	100	13	0	0	12449	12461	18	6	3.7	26.3
KJ627271.1	hsa-miR-1248	100	13	0	0	4695	4707	18	6	3.7	26.3
KF973330.1	hsa-miR-4719	100	13	0	0	5466	5478	1	13	3.7	26.3
KJ627271.1	hsa-miR-146a-5p	100	13	0	0	2296	2308	7	19	3.7	26.3
KJ627272.1	hsa-miR-4750-5p	100	16	0	0	5406	5421	22	7	0.06	32.2
KJ627272.1	hsa-miR-495-5p	100	15	0	0	11359	11373	5	19	0.24	30.2
KJ627272.1	hsa-miR-5699-5p	100	14	0	0	9924	9937	18	5	0.93	28.2
KJ627272.1	hsa-miR-5695	100	13	0	0	2614	2626	6	18	3.7	26.3
KJ627272.1	hsa-miR-5004-5p	100	13	0	0	2350	2362	8	20	3.7	26.3
KJ627272.1	hsa-miR-4280	100	13	0	0	5338	5350	14	2	3.7	26.3
KJ627272.1	hsa-miR-2278	100	13	0	0	314	326	13	1	3.7	26.3
KJ627272.1	hsa-miR-1197	100	13	0	0	12448	12460	18	6	3.7	26.3
KJ627272.1	hsa-miR-1248	100	13	0	0	4694	4706	18	6	3.7	26.3
KJ627272.1	hsa-miR-146a-5p	100	13	0	0	2293	2305	7	19	3.7	26.3
KJ627273.1	hsa-miR-4750-5p	100	16	0	0	5405	5420	22	7	0.06	32.2
KJ627273.1	hsa-miR-495-5p	100	15	0	0	11359	11373	5	19	0.24	30.2
KJ627273.1	hsa-miR-5699-5p	100	14	0	0	9924	9937	18	5	0.93	28.2
KJ627273.1	hsa-miR-5004-5p	100	13	0	0	2350	2362	8	20	3.7	26.3
KJ627273.1	hsa-miR-4280	100	13	0	0	5337	5349	14	2	3.7	26.3
KJ627273.1	hsa-miR-2278	100	13	0	0	314	326	13	1	3.7	26.3
KJ627273.1	hsa-miR-1197	100	13	0	0	12448	12460	18	6	3.7	26.3
KJ627273.1	hsa-miR-1248	100	13	0	0	4693	4705	18	6	3.7	26.3
KJ627671.1	hsa-miR-4719	100	13	0	0	5466	5478	1	13	3.7	26.3
KJ627273.1	hsa-miR-146a-5p	100	13	0	0	2293	2305	7	19	3.7	26.3
KJ627274.1	hsa-miR-4750-5p	100	16	0	0	5408	5423	22	7	0.06	32.2
KJ627274.1	hsa-miR-495-5p	100	15	0	0	11361	11375	5	19	0.24	30.2
KJ627274.1	hsa-miR-5699-5p	100	14	0	0	9926	9939	18	5	0.93	28.2
KJ627274.1	hsa-miR-5695	100	13	0	0	2614	2626	6	18	3.7	26.3
KJ627274.1	hsa-miR-5004-5p	100	13	0	0	2350	2362	8	20	3.7	26.3
KJ627274.1	hsa-miR-4280	100	13	0	0	5340	5352	14	2	3.7	26.3
KJ627274.1	hsa-miR-2278	100	13	0	0	314	326	13	1	3.7	26.3
KJ627274.1	hsa-miR-1197	100	13	0	0	12450	12462	18	6	3.7	26.3
KJ627274.1	hsa-miR-1248	100	13	0	0	4696	4708	18	6	3.7	26.3
KJ627684.1	hsa-miR-4719	100	13	0	0	5466	5478	1	13	3.7	26.3
KJ627274.1	hsa-miR-146a-5p	100	13	0	0	2293	2305	7	19	3.7	26.3
KJ627275.1	hsa-miR-4750-5p	100	16	0	0	5405	5420	22	7	0.06	32.2
KJ627275.1	hsa-miR-495-5p	100	15	0	0	11358	11372	5	19	0.24	30.2
KJ627275.1	hsa-miR-5699-5p	100	14	0	0	9923	9936	18	5	0.93	28.2
KJ627275.1	hsa-miR-3657	100	14	0	0	8423	8436	5	18	0.93	28.2
KJ627275.1	hsa-miR-5695	100	13	0	0	2614	2626	6	18	3.7	26.3
KJ627275.1	hsa-miR-5010-5p	100	13	0	0	13063	13075	7	19	3.7	26.3
KJ627275.1	hsa-miR-5004-5p	100	13	0	0	2350	2362	8	20	3.7	26.3
KJ627275.1	hsa-miR-4280	100	13	0	0	5337	5349	14	2	3.7	26.3
KJ627275.1	hsa-miR-2278	100	13	0	0	314	326	13	1	3.7	26.3
KJ627275.1	hsa-miR-1197	100	13	0	0	12447	12459	18	6	3.7	26.3
KJ627716.1	hsa-miR-4719	100	13	0	0	5466	5478	1	13	3.7	26.3
KJ627275.1	hsa-miR-1248	100	13	0	0	4693	4705	18	6	3.7	26.3
KJ627731.1	hsa-miR-4719	100	13	0	0	5466	5478	1	13	3.7	26.3
KJ627275.1	hsa-miR-146a-5p	100	13	0	0	2293	2305	7	19	3.7	26.3
KJ627276.1	hsa-miR-5699-5p	100	14	0	0	9921	9934	18	5	0.93	28.2
KJ627276.1	hsa-miR-2054	100	14	0	0	14988	15001	7	20	0.93	28.2
KJ627276.1	hsa-miR-5695	100	13	0	0	2614	2626	6	18	3.7	26.3
KJ627276.1	hsa-miR-5004-5p	100	13	0	0	2350	2362	8	20	3.7	26.3
KJ627276.1	hsa-miR-2278	100	13	0	0	314	326	13	1	3.7	26.3
KJ627276.1	hsa-miR-1197	100	13	0	0	12445	12457	18	6	3.7	26.3
KJ627276.1	hsa-miR-146a-5p	100	13	0	0	2293	2305	7	19	3.7	26.3
KJ627279.1	hsa-miR-4750-5p	100	16	0	0	5405	5420	22	7	0.059	32.2
KJ627279.1	hsa-miR-495-5p	100	15	0	0	11358	11372	5	19	0.23	30.2
KJ627279.1	hsa-miR-5699-5p	100	14	0	0	9923	9936	18	5	0.92	28.2
KJ627279.1	hsa-miR-5695	100	13	0	0	2614	2626	6	18	3.6	26.3
KJ627279.1	hsa-miR-4280	100	13	0	0	5337	5349	14	2	3.6	26.3
KJ627279.1	hsa-miR-2278	100	13	0	0	314	326	13	1	3.6	26.3
KJ627279.1	hsa-miR-1197	100	13	0	0	12447	12459	18	6	3.6	26.3
KJ627279.1	hsa-miR-1248	100	13	0	0	4693	4705	18	6	3.6	26.3
KJ627279.1	hsa-miR-146a-5p	100	13	0	0	2293	2305	7	19	3.6	26.3
KJ627281.1	hsa-miR-4750-5p	100	16	0	0	5405	5420	22	7	0.06	32.2
KJ627281.1	hsa-miR-495-5p	100	15	0	0	11358	11372	5	19	0.24	30.2
KJ627281.1	hsa-miR-5699-5p	100	14	0	0	9923	9936	18	5	0.93	28.2
KJ627281.1	hsa-miR-5695	100	13	0	0	2614	2626	6	18	3.7	26.3
KJ627281.1	hsa-miR-5004-5p	100	13	0	0	2350	2362	8	20	3.7	26.3
KJ627281.1	hsa-miR-4280	100	13	0	0	5337	5349	14	2	3.7	26.3
KJ627281.1	hsa-miR-2278	100	13	0	0	314	326	13	1	3.7	26.3
KJ627281.1	hsa-miR-1197	100	13	0	0	12447	12459	18	6	3.7	26.3
KJ627281.1	hsa-miR-1248	100	13	0	0	4693	4705	18	6	3.7	26.3
KJ643494.1	hsa-miR-4719	100	13	0	0	5466	5478	1	13	3.7	26.3
KJ627281.1	hsa-miR-146a-5p	100	13	0	0	2293	2305	7	19	3.7	26.3
KJ627282.1	hsa-miR-4750-5p	100	16	0	0	5406	5421	22	7	0.06	32.2
KJ627282.1	hsa-miR-495-5p	100	15	0	0	11359	11373	5	19	0.24	30.2
KJ627282.1	hsa-miR-5699-5p	100	14	0	0	9924	9937	18	5	0.93	28.2
KJ627282.1	hsa-miR-5695	100	13	0	0	2614	2626	6	18	3.7	26.3
KJ627282.1	hsa-miR-5004-5p	100	13	0	0	2350	2362	8	20	3.7	26.3
KJ627282.1	hsa-miR-4639-3p	100	13	0	0	7895	7907	14	2	3.7	26.3
KJ627282.1	hsa-miR-4280	100	13	0	0	5338	5350	14	2	3.7	26.3
KJ627282.1	hsa-miR-2278	100	13	0	0	314	326	13	1	3.7	26.3
KJ627282.1	hsa-miR-1197	100	13	0	0	12448	12460	18	6	3.7	26.3
KJ627282.1	hsa-miR-1248	100	13	0	0	4694	4706	18	6	3.7	26.3
KJ643529.1	hsa-miR-4719	100	13	0	0	5466	5478	1	13	3.7	26.3
KJ627282.1	hsa-miR-146a-5p	100	13	0	0	2293	2305	7	19	3.7	26.3
KJ627283.1	hsa-miR-4750-5p	100	16	0	0	5406	5421	22	7	0.06	32.2
KJ627283.1	hsa-miR-5699-5p	100	14	0	0	9924	9937	18	5	0.93	28.2
KJ627283.1	hsa-miR-5695	100	13	0	0	2614	2626	6	18	3.7	26.3
KJ627283.1	hsa-miR-4280	100	13	0	0	5338	5350	14	2	3.7	26.3
KJ627283.1	hsa-miR-2278	100	13	0	0	314	326	13	1	3.7	26.3
KJ627283.1	hsa-miR-1197	100	13	0	0	12448	12460	18	6	3.7	26.3
KJ627283.1	hsa-miR-1248	100	13	0	0	4694	4706	18	6	3.7	26.3
KJ627283.1	hsa-miR-146a-5p	100	13	0	0	2293	2305	7	19	3.7	26.3
KJ627284.1	hsa-miR-495-5p	100	15	0	0	11356	11370	5	19	0.24	30.2
KJ627284.1	hsa-miR-5699-5p	100	14	0	0	9921	9934	18	5	0.93	28.2
KJ627284.1	hsa-miR-2054	100	14	0	0	14994	15007	7	20	0.93	28.2
KJ627284.1	hsa-miR-5695	100	13	0	0	2614	2626	6	18	3.7	26.3
KJ627284.1	hsa-miR-5004-5p	100	13	0	0	2350	2362	8	20	3.7	26.3
KJ627284.1	hsa-miR-2278	100	13	0	0	314	326	13	1	3.7	26.3
KJ627284.1	hsa-miR-1197	100	13	0	0	12445	12457	18	6	3.7	26.3
KJ627284.1	hsa-miR-146a-5p	100	13	0	0	2293	2305	7	19	3.7	26.3
KJ627286.1	hsa-miR-4750-5p	100	16	0	0	5408	5423	22	7	0.06	32.2
KJ627286.1	hsa-miR-495-5p	100	15	0	0	11361	11375	5	19	0.24	30.2
KJ627286.1	hsa-miR-5699-5p	100	14	0	0	9926	9939	18	5	0.93	28.2
KJ627286.1	hsa-miR-5695	100	13	0	0	2614	2626	6	18	3.7	26.3
KJ627286.1	hsa-miR-5004-5p	100	13	0	0	2350	2362	8	20	3.7	26.3
KJ627286.1	hsa-miR-4280	100	13	0	0	5340	5352	14	2	3.7	26.3
KJ627286.1	hsa-miR-2278	100	13	0	0	314	326	13	1	3.7	26.3
KJ627286.1	hsa-miR-1197	100	13	0	0	12450	12462	18	6	3.7	26.3
KJ627286.1	hsa-miR-1248	100	13	0	0	4696	4708	18	6	3.7	26.3
KJ627286.1	hsa-miR-146a-5p	100	13	0	0	2293	2305	7	19	3.7	26.3
KJ627287.1	hsa-miR-4750-5p	100	16	0	0	5406	5421	22	7	0.06	32.2
KJ627287.1	hsa-miR-495-5p	100	15	0	0	11359	11373	5	19	0.24	30.2
KJ627287.1	hsa-miR-5699-5p	100	14	0	0	9924	9937	18	5	0.93	28.2
KJ627287.1	hsa-miR-5695	100	13	0	0	2614	2626	6	18	3.7	26.3
KJ627287.1	hsa-miR-4280	100	13	0	0	5338	5350	14	2	3.7	26.3
KJ627287.1	hsa-miR-2278	100	13	0	0	314	326	13	1	3.7	26.3
KJ627287.1	hsa-miR-1197	100	13	0	0	12448	12460	18	6	3.7	26.3
KJ627287.1	hsa-miR-1248	100	13	0	0	4694	4706	18	6	3.7	26.3
KJ627287.1	hsa-miR-146a-5p	100	13	0	0	2293	2305	7	19	3.7	26.3
KJ627288.1	hsa-miR-4750-5p	100	16	0	0	5408	5423	22	7	0.06	32.2
KJ627288.1	hsa-miR-495-5p	100	15	0	0	11361	11375	5	19	0.24	30.2
KJ627288.1	hsa-miR-5699-5p	100	14	0	0	9926	9939	18	5	0.93	28.2
KJ627288.1	hsa-miR-5695	100	13	0	0	2614	2626	6	18	3.7	26.3
KJ627288.1	hsa-miR-5004-5p	100	13	0	0	2350	2362	8	20	3.7	26.3
KJ627288.1	hsa-miR-4280	100	13	0	0	5340	5352	14	2	3.7	26.3
KJ627288.1	hsa-miR-2278	100	13	0	0	314	326	13	1	3.7	26.3
KJ627288.1	hsa-miR-1197	100	13	0	0	12450	12462	18	6	3.7	26.3
KJ627288.1	hsa-miR-1248	100	13	0	0	4696	4708	18	6	3.7	26.3
KF973321.1	hsa-miR-4719	100	13	0	0	5467	5479	1	13	3.7	26.3
KJ627288.1	hsa-miR-146a-5p	100	13	0	0	2293	2305	7	19	3.7	26.3
KJ627289.1	hsa-miR-495-5p	100	15	0	0	11356	11370	5	19	0.24	30.2
KJ627289.1	hsa-miR-5699-5p	100	14	0	0	9921	9934	18	5	0.93	28.2
KJ627289.1	hsa-miR-2054	100	14	0	0	14994	15007	7	20	0.93	28.2
KJ627289.1	hsa-miR-5695	100	13	0	0	2614	2626	6	18	3.7	26.3
KJ627289.1	hsa-miR-5004-5p	100	13	0	0	2350	2362	8	20	3.7	26.3
KJ627289.1	hsa-miR-2278	100	13	0	0	314	326	13	1	3.7	26.3
KJ627289.1	hsa-miR-1197	100	13	0	0	12445	12457	18	6	3.7	26.3
KJ627289.1	hsa-miR-146a-5p	100	13	0	0	2293	2305	7	19	3.7	26.3
KJ627290.1	hsa-miR-4750-5p	100	16	0	0	5405	5420	22	7	0.06	32.2
KJ627290.1	hsa-miR-495-5p	100	15	0	0	11358	11372	5	19	0.24	30.2
KJ627290.1	hsa-miR-146a-5p	100	14	0	0	2293	2306	7	20	0.93	28.2
KJ627290.1	hsa-miR-5695	100	13	0	0	2614	2626	6	18	3.7	26.3
KJ627290.1	hsa-miR-5004-5p	100	13	0	0	2350	2362	8	20	3.7	26.3
KJ627290.1	hsa-miR-4280	100	13	0	0	5337	5349	14	2	3.7	26.3
KJ627290.1	hsa-miR-2278	100	13	0	0	314	326	13	1	3.7	26.3
KJ627290.1	hsa-miR-1197	100	13	0	0	12447	12459	18	6	3.7	26.3
KJ627290.1	hsa-miR-1248	100	13	0	0	4693	4705	18	6	3.7	26.3
KF973322.1	hsa-miR-4719	100	13	0	0	5467	5479	1	13	3.7	26.3
KJ627291.1	hsa-miR-4750-5p	100	16	0	0	5408	5423	22	7	0.06	32.2
KJ627291.1	hsa-miR-495-5p	100	15	0	0	11361	11375	5	19	0.24	30.2
KJ627291.1	hsa-miR-5699-5p	100	14	0	0	9926	9939	18	5	0.93	28.2
KJ627291.1	hsa-miR-5695	100	13	0	0	2614	2626	6	18	3.7	26.3
KJ627291.1	hsa-miR-5004-5p	100	13	0	0	2350	2362	8	20	3.7	26.3
KJ627291.1	hsa-miR-4280	100	13	0	0	5340	5352	14	2	3.7	26.3
KJ627291.1	hsa-miR-2278	100	13	0	0	314	326	13	1	3.7	26.3
KJ627291.1	hsa-miR-1197	100	13	0	0	12450	12462	18	6	3.7	26.3
KJ627291.1	hsa-miR-1248	100	13	0	0	4696	4708	18	6	3.7	26.3
KJ627291.1	hsa-miR-146a-5p	100	13	0	0	2293	2305	7	19	3.7	26.3
KJ627292.1	hsa-miR-4750-5p	100	16	0	0	5405	5420	22	7	0.06	32.2
KJ627292.1	hsa-miR-495-5p	100	15	0	0	11359	11373	5	19	0.24	30.2
KJ627292.1	hsa-miR-5699-5p	100	14	0	0	9924	9937	18	5	0.93	28.2
KJ627292.1	hsa-miR-5004-5p	100	13	0	0	2350	2362	8	20	3.7	26.3
KJ627292.1	hsa-miR-4280	100	13	0	0	5337	5349	14	2	3.7	26.3
KJ627292.1	hsa-miR-2278	100	13	0	0	314	326	13	1	3.7	26.3
KJ627292.1	hsa-miR-1197	100	13	0	0	12448	12460	18	6	3.7	26.3
KJ627292.1	hsa-miR-1248	100	13	0	0	4693	4705	18	6	3.7	26.3
KF973324.1	hsa-miR-4719	100	13	0	0	5467	5479	1	13	3.7	26.3
KJ627292.1	hsa-miR-146a-5p	100	13	0	0	2293	2305	7	19	3.7	26.3
KJ627293.1	hsa-miR-4750-5p	100	16	0	0	5406	5421	22	7	0.06	32.2
KJ627293.1	hsa-miR-495-5p	100	15	0	0	11359	11373	5	19	0.24	30.2
KJ627293.1	hsa-miR-5699-5p	100	14	0	0	9924	9937	18	5	0.93	28.2
KJ627293.1	hsa-miR-5695	100	13	0	0	2614	2626	6	18	3.7	26.3
KJ627293.1	hsa-miR-5004-5p	100	13	0	0	2350	2362	8	20	3.7	26.3
KJ627293.1	hsa-miR-4280	100	13	0	0	5338	5350	14	2	3.7	26.3
KJ627293.1	hsa-miR-2278	100	13	0	0	314	326	13	1	3.7	26.3
KJ627293.1	hsa-miR-1197	100	13	0	0	12448	12460	18	6	3.7	26.3
KJ627293.1	hsa-miR-1248	100	13	0	0	4694	4706	18	6	3.7	26.3
KF973327.1	hsa-miR-4719	100	13	0	0	5467	5479	1	13	3.7	26.3
KJ627293.1	hsa-miR-146a-5p	100	13	0	0	2293	2305	7	19	3.7	26.3
KJ627294.1	hsa-miR-4750-5p	100	16	0	0	5405	5420	22	7	0.06	32.2
KJ627294.1	hsa-miR-495-5p	100	15	0	0	11358	11372	5	19	0.24	30.2
KJ627294.1	hsa-miR-5699-5p	100	14	0	0	9923	9936	18	5	0.93	28.2
KJ627294.1	hsa-miR-5695	100	13	0	0	2614	2626	6	18	3.7	26.3
KJ627294.1	hsa-miR-5004-5p	100	13	0	0	2350	2362	8	20	3.7	26.3
KJ627294.1	hsa-miR-4280	100	13	0	0	5337	5349	14	2	3.7	26.3
KJ627294.1	hsa-miR-2278	100	13	0	0	314	326	13	1	3.7	26.3
KJ627294.1	hsa-miR-1197	100	13	0	0	12447	12459	18	6	3.7	26.3
KJ627294.1	hsa-miR-1248	100	13	0	0	4693	4705	18	6	3.7	26.3
KJ627294.1	hsa-miR-146a-5p	100	13	0	0	2293	2305	7	19	3.7	26.3
KJ627295.1	hsa-miR-4750-5p	100	16	0	0	5406	5421	22	7	0.06	32.2
KJ627295.1	hsa-miR-495-5p	100	15	0	0	11359	11373	5	19	0.24	30.2
KJ627295.1	hsa-miR-5699-5p	100	14	0	0	9924	9937	18	5	0.93	28.2
KJ627295.1	hsa-miR-5695	100	13	0	0	2614	2626	6	18	3.7	26.3
KJ627295.1	hsa-miR-4280	100	13	0	0	5338	5350	14	2	3.7	26.3
KJ627295.1	hsa-miR-2278	100	13	0	0	314	326	13	1	3.7	26.3
KJ627295.1	hsa-miR-1197	100	13	0	0	12448	12460	18	6	3.7	26.3
KJ627295.1	hsa-miR-1248	100	13	0	0	4694	4706	18	6	3.7	26.3
KJ627295.1	hsa-miR-146a-5p	100	13	0	0	2293	2305	7	19	3.7	26.3
KJ627296.1	hsa-miR-4750-5p	100	16	0	0	5405	5420	22	7	0.06	32.2
KJ627296.1	hsa-miR-495-5p	100	15	0	0	11359	11373	5	19	0.24	30.2
KJ627296.1	hsa-miR-5699-5p	100	14	0	0	9924	9937	18	5	0.93	28.2
KJ627296.1	hsa-miR-5004-5p	100	13	0	0	2350	2362	8	20	3.7	26.3
KJ627296.1	hsa-miR-4280	100	13	0	0	5337	5349	14	2	3.7	26.3
KJ627296.1	hsa-miR-2278	100	13	0	0	314	326	13	1	3.7	26.3
KJ627296.1	hsa-miR-1197	100	13	0	0	12448	12460	18	6	3.7	26.3
KJ627296.1	hsa-miR-1248	100	13	0	0	4693	4705	18	6	3.7	26.3
KF973328.1	hsa-miR-4719	100	13	0	0	5467	5479	1	13	3.7	26.3
KJ627296.1	hsa-miR-146a-5p	100	13	0	0	2293	2305	7	19	3.7	26.3
KJ627297.1	hsa-miR-4750-5p	100	16	0	0	5406	5421	22	7	0.059	32.2
KJ627297.1	hsa-miR-495-5p	100	15	0	0	11359	11373	5	19	0.23	30.2
KJ627297.1	hsa-miR-5699-5p	100	14	0	0	9924	9937	18	5	0.92	28.2
KJ627297.1	hsa-miR-5695	100	13	0	0	2614	2626	6	18	3.6	26.3
KJ627297.1	hsa-miR-4280	100	13	0	0	5338	5350	14	2	3.6	26.3
KJ627297.1	hsa-miR-2278	100	13	0	0	314	326	13	1	3.6	26.3
KJ627297.1	hsa-miR-1197	100	13	0	0	12448	12460	18	6	3.6	26.3
KJ627297.1	hsa-miR-1248	100	13	0	0	4694	4706	18	6	3.6	26.3
KJ627297.1	hsa-miR-146a-5p	100	13	0	0	2293	2305	7	19	3.6	26.3
KJ627298.1	hsa-miR-4750-5p	100	16	0	0	5405	5420	22	7	0.06	32.2
KJ627298.1	hsa-miR-495-5p	100	15	0	0	11359	11373	5	19	0.24	30.2
KJ627298.1	hsa-miR-5699-5p	100	14	0	0	9924	9937	18	5	0.93	28.2
KJ627298.1	hsa-miR-5004-5p	100	13	0	0	2350	2362	8	20	3.7	26.3
KJ627298.1	hsa-miR-4280	100	13	0	0	5337	5349	14	2	3.7	26.3
KJ627298.1	hsa-miR-2278	100	13	0	0	314	326	13	1	3.7	26.3
KJ627298.1	hsa-miR-1197	100	13	0	0	12448	12460	18	6	3.7	26.3
KJ627298.1	hsa-miR-1248	100	13	0	0	4693	4705	18	6	3.7	26.3
KF973333.1	hsa-miR-4719	100	13	0	0	5467	5479	1	13	3.7	26.3
KJ627298.1	hsa-miR-146a-5p	100	13	0	0	2293	2305	7	19	3.7	26.3
KJ627300.1	hsa-miR-4750-5p	100	16	0	0	5405	5420	22	7	0.06	32.2
KJ627300.1	hsa-miR-495-5p	100	15	0	0	11358	11372	5	19	0.24	30.2
KJ627300.1	hsa-miR-5699-5p	100	14	0	0	9923	9936	18	5	0.93	28.2
KJ627300.1	hsa-miR-5695	100	13	0	0	2614	2626	6	18	3.7	26.3
KJ627300.1	hsa-miR-5004-5p	100	13	0	0	2350	2362	8	20	3.7	26.3
KJ627300.1	hsa-miR-4280	100	13	0	0	5337	5349	14	2	3.7	26.3
KJ627300.1	hsa-miR-2278	100	13	0	0	314	326	13	1	3.7	26.3
KJ627300.1	hsa-miR-1197	100	13	0	0	12447	12459	18	6	3.7	26.3
KJ627300.1	hsa-miR-1248	100	13	0	0	4693	4705	18	6	3.7	26.3
KF973338.1	hsa-miR-4719	100	13	0	0	5467	5479	1	13	3.7	26.3
KJ627300.1	hsa-miR-146a-5p	100	13	0	0	2293	2305	7	19	3.7	26.3
KJ627301.1	hsa-miR-4750-5p	100	16	0	0	5406	5421	22	7	0.06	32.2
KJ627301.1	hsa-miR-495-5p	100	15	0	0	11359	11373	5	19	0.24	30.2
KJ627301.1	hsa-miR-5699-5p	100	14	0	0	9924	9937	18	5	0.93	28.2
KJ627301.1	hsa-miR-5695	100	13	0	0	2614	2626	6	18	3.7	26.3
KJ627301.1	hsa-miR-4280	100	13	0	0	5338	5350	14	2	3.7	26.3
KJ627301.1	hsa-miR-2278	100	13	0	0	314	326	13	1	3.7	26.3
KJ627301.1	hsa-miR-1197	100	13	0	0	12448	12460	18	6	3.7	26.3
KJ627301.1	hsa-miR-1248	100	13	0	0	4694	4706	18	6	3.7	26.3
KJ627301.1	hsa-miR-146a-5p	100	13	0	0	2293	2305	7	19	3.7	26.3
KJ627303.1	hsa-miR-4750-5p	100	16	0	0	5407	5422	22	7	0.059	32.2
KJ627303.1	hsa-miR-495-5p	100	15	0	0	11360	11374	5	19	0.23	30.2
KJ627303.1	hsa-miR-5699-5p	100	14	0	0	9925	9938	18	5	0.92	28.2
KJ627303.1	hsa-miR-5695	100	13	0	0	2616	2628	6	18	3.6	26.3
KJ627303.1	hsa-miR-5004-5p	100	13	0	0	2352	2364	8	20	3.6	26.3
KJ627303.1	hsa-miR-4280	100	13	0	0	5339	5351	14	2	3.6	26.3
KJ627303.1	hsa-miR-2278	100	13	0	0	314	326	13	1	3.6	26.3
KJ627303.1	hsa-miR-1197	100	13	0	0	12449	12461	18	6	3.6	26.3
KF973340.1	hsa-miR-4719	100	13	0	0	5467	5479	1	13	3.7	26.3
KJ627303.1	hsa-miR-146a-5p	100	13	0	0	2295	2307	7	19	3.6	26.3
KJ627304.1	hsa-miR-4750-5p	100	16	0	0	5404	5419	22	7	0.06	32.2
KJ627304.1	hsa-miR-495-5p	100	15	0	0	11357	11371	5	19	0.24	30.2
KJ627304.1	hsa-miR-5699-5p	100	14	0	0	9922	9935	18	5	0.93	28.2
KJ627304.1	hsa-miR-5695	100	13	0	0	2613	2625	6	18	3.7	26.3
KJ627304.1	hsa-miR-5004-5p	100	13	0	0	2349	2361	8	20	3.7	26.3
KJ627304.1	hsa-miR-4280	100	13	0	0	5336	5348	14	2	3.7	26.3
KJ627304.1	hsa-miR-2278	100	13	0	0	313	325	13	1	3.7	26.3
KJ627304.1	hsa-miR-1197	100	13	0	0	12446	12458	18	6	3.7	26.3
KJ627304.1	hsa-miR-1248	100	13	0	0	4692	4704	18	6	3.7	26.3
KJ627722.1	hsa-miR-4719	100	13	0	0	5467	5479	1	13	3.7	26.3
KJ627304.1	hsa-miR-146a-5p	100	13	0	0	2292	2304	7	19	3.7	26.3
KJ627305.1	hsa-miR-4750-5p	100	16	0	0	5406	5421	22	7	0.06	32.2
KJ627305.1	hsa-miR-495-5p	100	15	0	0	11361	11375	5	19	0.24	30.2
KJ627305.1	hsa-miR-5699-5p	100	14	0	0	9926	9939	18	5	0.93	28.2
KJ627305.1	hsa-miR-5010-5p	100	14	0	0	13068	13081	9	22	0.93	28.2
KJ627305.1	hsa-miR-5695	100	13	0	0	2614	2626	6	18	3.7	26.3
KJ627305.1	hsa-miR-5004-5p	100	13	0	0	2350	2362	8	20	3.7	26.3
KJ627305.1	hsa-miR-4280	100	13	0	0	5338	5350	14	2	3.7	26.3
KJ627305.1	hsa-miR-2278	100	13	0	0	313	325	13	1	3.7	26.3
KJ627305.1	hsa-miR-1197	100	13	0	0	12450	12462	18	6	3.7	26.3
KJ627305.1	hsa-miR-592	100	13	0	0	9067	9079	14	2	3.7	26.3
KF530268.1	hsa-miR-4719	100	13	0	0	5468	5480	1	13	3.7	26.3
KJ627305.1	hsa-miR-146a-5p	100	13	0	0	2293	2305	7	19	3.7	26.3
KJ627306.1	hsa-miR-4750-5p	100	16	0	0	5406	5421	22	7	0.06	32.2
KJ627306.1	hsa-miR-495-5p	100	15	0	0	11359	11373	5	19	0.24	30.2
KJ627306.1	hsa-miR-5699-5p	100	14	0	0	9924	9937	18	5	0.93	28.2
KJ627306.1	hsa-miR-5695	100	13	0	0	2614	2626	6	18	3.7	26.3
KJ627306.1	hsa-miR-5004-5p	100	13	0	0	2350	2362	8	20	3.7	26.3
KJ627306.1	hsa-miR-4280	100	13	0	0	5338	5350	14	2	3.7	26.3
KJ627306.1	hsa-miR-2278	100	13	0	0	314	326	13	1	3.7	26.3
KJ627306.1	hsa-miR-1197	100	13	0	0	12448	12460	18	6	3.7	26.3
KJ627306.1	hsa-miR-1248	100	13	0	0	4694	4706	18	6	3.7	26.3
KJ627306.1	hsa-miR-146a-5p	100	13	0	0	2293	2305	7	19	3.7	26.3
KJ627307.1	hsa-miR-4750-5p	100	15	0	0	5406	5420	21	7	0.24	30.2
KJ627307.1	hsa-miR-495-5p	100	15	0	0	11359	11373	5	19	0.24	30.2
KJ627307.1	hsa-miR-5699-5p	100	14	0	0	9924	9937	18	5	0.93	28.2
KJ627307.1	hsa-miR-5004-5p	100	13	0	0	2350	2362	8	20	3.7	26.3
KJ627307.1	hsa-miR-4280	100	13	0	0	5337	5349	14	2	3.7	26.3
KJ627307.1	hsa-miR-2278	100	13	0	0	314	326	13	1	3.7	26.3
KJ627307.1	hsa-miR-1197	100	13	0	0	12448	12460	18	6	3.7	26.3
KJ627307.1	hsa-miR-1248	100	13	0	0	4693	4705	18	6	3.7	26.3
KJ627678.1	hsa-miR-4719	100	13	0	0	5468	5480	1	13	3.7	26.3
KJ627307.1	hsa-miR-146a-5p	100	13	0	0	2293	2305	7	19	3.7	26.3
KJ627308.1	hsa-miR-4750-5p	100	16	0	0	5407	5422	22	7	0.06	32.2
KJ627308.1	hsa-miR-495-5p	100	15	0	0	11360	11374	5	19	0.24	30.2
KJ627308.1	hsa-miR-5699-5p	100	14	0	0	9925	9938	18	5	0.93	28.2
KJ627308.1	hsa-miR-5695	100	13	0	0	2616	2628	6	18	3.7	26.3
KJ627308.1	hsa-miR-5004-5p	100	13	0	0	2352	2364	8	20	3.7	26.3
KJ627308.1	hsa-miR-4280	100	13	0	0	5339	5351	14	2	3.7	26.3
KJ627308.1	hsa-miR-2278	100	13	0	0	314	326	13	1	3.7	26.3
KJ627308.1	hsa-miR-1197	100	13	0	0	12449	12461	18	6	3.7	26.3
KJ627725.1	hsa-miR-4719	100	13	0	0	5468	5480	1	13	3.7	26.3
KJ627308.1	hsa-miR-146a-5p	100	13	0	0	2295	2307	7	19	3.7	26.3
KJ627309.1	hsa-miR-4750-5p	100	16	0	0	5406	5421	22	7	0.06	32.2
KJ627309.1	hsa-miR-495-5p	100	15	0	0	11359	11373	5	19	0.24	30.2
KJ627309.1	hsa-miR-5699-5p	100	14	0	0	9924	9937	18	5	0.93	28.2
KJ627309.1	hsa-miR-5695	100	13	0	0	2614	2626	6	18	3.7	26.3
KJ627309.1	hsa-miR-4280	100	13	0	0	5338	5350	14	2	3.7	26.3
KJ627309.1	hsa-miR-2278	100	13	0	0	314	326	13	1	3.7	26.3
KJ627309.1	hsa-miR-1197	100	13	0	0	12448	12460	18	6	3.7	26.3
KJ627309.1	hsa-miR-1248	100	13	0	0	4694	4706	18	6	3.7	26.3
KJ627309.1	hsa-miR-146a-5p	100	13	0	0	2293	2305	7	19	3.7	26.3
KJ627311.1	hsa-miR-495-5p	100	15	0	0	11363	11377	5	19	0.24	30.2
KJ627311.1	hsa-miR-5699-5p	100	14	0	0	9928	9941	18	5	0.93	28.2
KJ643510.1	hsa-miR-4719	100	13	0	0	5468	5480	1	13	3.7	26.3
KJ627311.1	hsa-miR-6513-3p	100	13	0	0	2483	2495	16	4	3.7	26.3
KJ627311.1	hsa-miR-5695	100	13	0	0	2617	2629	6	18	3.7	26.3
KJ627311.1	hsa-miR-5004-5p	100	13	0	0	2353	2365	8	20	3.7	26.3
KJ627311.1	hsa-miR-1197	100	13	0	0	12452	12464	18	6	3.7	26.3
KJ627311.1	hsa-miR-146a-5p	100	13	0	0	2296	2308	7	19	3.7	26.3
KJ627312.1	hsa-miR-4750-5p	100	16	0	0	5407	5422	22	7	0.06	32.2
KJ627312.1	hsa-miR-495-5p	100	15	0	0	11360	11374	5	19	0.24	30.2
KJ627312.1	hsa-miR-5699-5p	100	14	0	0	9925	9938	18	5	0.93	28.2
KJ627312.1	hsa-miR-5695	100	13	0	0	2614	2626	6	18	3.7	26.3
KJ627312.1	hsa-miR-4280	100	13	0	0	5339	5351	14	2	3.7	26.3
KJ627312.1	hsa-miR-2278	100	13	0	0	314	326	13	1	3.7	26.3
KJ627312.1	hsa-miR-1197	100	13	0	0	12449	12461	18	6	3.7	26.3
KJ627312.1	hsa-miR-1248	100	13	0	0	4695	4707	18	6	3.7	26.3
KJ627312.1	hsa-miR-146a-5p	100	13	0	0	2293	2305	7	19	3.7	26.3
KJ627313.1	hsa-miR-4750-5p	100	16	0	0	5405	5420	22	7	0.06	32.2
KJ627313.1	hsa-miR-495-5p	100	15	0	0	11359	11373	5	19	0.24	30.2
KJ627313.1	hsa-miR-5699-5p	100	14	0	0	9924	9937	18	5	0.93	28.2
KJ627313.1	hsa-miR-5004-5p	100	13	0	0	2350	2362	8	20	3.7	26.3
KJ627313.1	hsa-miR-4280	100	13	0	0	5337	5349	14	2	3.7	26.3
KJ627313.1	hsa-miR-2278	100	13	0	0	314	326	13	1	3.7	26.3
KJ627313.1	hsa-miR-1197	100	13	0	0	12448	12460	18	6	3.7	26.3
KJ627313.1	hsa-miR-1248	100	13	0	0	4693	4705	18	6	3.7	26.3
KJ643512.1	hsa-miR-4719	100	13	0	0	5468	5480	1	13	3.7	26.3
KJ627313.1	hsa-miR-146a-5p	100	13	0	0	2293	2305	7	19	3.7	26.3
KJ627314.1	hsa-miR-495-5p	100	15	0	0	11356	11370	5	19	0.24	30.2
KJ627314.1	hsa-miR-5699-5p	100	14	0	0	9921	9934	18	5	0.93	28.2
KJ627314.1	hsa-miR-2054	100	14	0	0	14994	15007	7	20	0.93	28.2
KJ627314.1	hsa-miR-5695	100	13	0	0	2614	2626	6	18	3.7	26.3
KJ627314.1	hsa-miR-5004-5p	100	13	0	0	2350	2362	8	20	3.7	26.3
KJ627314.1	hsa-miR-2278	100	13	0	0	314	326	13	1	3.7	26.3
KJ627314.1	hsa-miR-1197	100	13	0	0	12445	12457	18	6	3.7	26.3
KJ627314.1	hsa-miR-146a-5p	100	13	0	0	2293	2305	7	19	3.7	26.3
KJ627315.1	hsa-miR-4750-5p	100	16	0	0	5406	5421	22	7	0.06	32.2
KJ627315.1	hsa-miR-495-5p	100	15	0	0	11359	11373	5	19	0.24	30.2
KJ627315.1	hsa-miR-5699-5p	100	14	0	0	9924	9937	18	5	0.93	28.2
KJ627315.1	hsa-miR-5695	100	13	0	0	2614	2626	6	18	3.7	26.3
KJ627315.1	hsa-miR-5004-5p	100	13	0	0	2350	2362	8	20	3.7	26.3
KJ627315.1	hsa-miR-4280	100	13	0	0	5338	5350	14	2	3.7	26.3
KJ627315.1	hsa-miR-2278	100	13	0	0	314	326	13	1	3.7	26.3
KJ627315.1	hsa-miR-1197	100	13	0	0	12448	12460	18	6	3.7	26.3
KJ627315.1	hsa-miR-1248	100	13	0	0	4694	4706	18	6	3.7	26.3
KJ627315.1	hsa-miR-146a-5p	100	13	0	0	2293	2305	7	19	3.7	26.3
KJ627316.1	hsa-miR-4750-5p	100	16	0	0	5413	5428	22	7	0.06	32.2
KJ627316.1	hsa-miR-495-5p	100	15	0	0	11366	11380	5	19	0.24	30.2
KJ627316.1	hsa-miR-5699-5p	100	14	0	0	9931	9944	18	5	0.93	28.2
KJ627316.1	hsa-miR-5695	100	13	0	0	2622	2634	6	18	3.7	26.3
KJ627316.1	hsa-miR-5004-5p	100	13	0	0	2358	2370	8	20	3.7	26.3
KJ627316.1	hsa-miR-4280	100	13	0	0	5345	5357	14	2	3.7	26.3
KJ627316.1	hsa-miR-2278	100	13	0	0	314	326	13	1	3.7	26.3
KJ627316.1	hsa-miR-1197	100	13	0	0	12455	12467	18	6	3.7	26.3
KJ627316.1	hsa-miR-1248	100	13	0	0	4701	4713	18	6	3.7	26.3
KJ643530.1	hsa-miR-4719	100	13	0	0	5468	5480	1	13	3.7	26.3
KJ627316.1	hsa-miR-146a-5p	100	13	0	0	2301	2313	7	19	3.7	26.3
KJ627318.1	hsa-miR-4750-5p	100	16	0	0	5405	5420	22	7	0.06	32.2
KJ627318.1	hsa-miR-495-5p	100	15	0	0	11358	11372	5	19	0.24	30.2
KJ627318.1	hsa-miR-5699-5p	100	14	0	0	9923	9936	18	5	0.93	28.2
KJ627318.1	hsa-miR-5695	100	13	0	0	2613	2625	6	18	3.7	26.3
KJ627318.1	hsa-miR-5004-5p	100	13	0	0	2349	2361	8	20	3.7	26.3
KJ627318.1	hsa-miR-4280	100	13	0	0	5337	5349	14	2	3.7	26.3
KJ627318.1	hsa-miR-2278	100	13	0	0	313	325	13	1	3.7	26.3
KJ627318.1	hsa-miR-1197	100	13	0	0	12447	12459	18	6	3.7	26.3
KJ627318.1	hsa-miR-1248	100	13	0	0	4693	4705	18	6	3.7	26.3
KJ627318.1	hsa-miR-146a-5p	100	13	0	0	2292	2304	7	19	3.7	26.3
KJ627319.1	hsa-miR-495-5p	100	15	0	0	11358	11372	5	19	0.24	30.2
KJ627319.1	hsa-miR-5699-5p	100	14	0	0	9923	9936	18	5	0.93	28.2
KJ627319.1	hsa-miR-5695	100	13	0	0	2614	2626	6	18	3.7	26.3
KJ627319.1	hsa-miR-5004-5p	100	13	0	0	2350	2362	8	20	3.7	26.3
KJ627319.1	hsa-miR-4280	100	13	0	0	5337	5349	14	2	3.7	26.3
KJ627319.1	hsa-miR-2278	100	13	0	0	314	326	13	1	3.7	26.3
KJ627319.1	hsa-miR-1197	100	13	0	0	12447	12459	18	6	3.7	26.3
KJ627319.1	hsa-miR-1248	100	13	0	0	4693	4705	18	6	3.7	26.3
KJ627319.1	hsa-miR-146a-5p	100	13	0	0	2293	2305	7	19	3.7	26.3
KJ627320.1	hsa-miR-4750-5p	100	16	0	0	5406	5421	22	7	0.06	32.2
KJ627320.1	hsa-miR-495-5p	100	15	0	0	11361	11375	5	19	0.24	30.2
KJ627320.1	hsa-miR-5699-5p	100	14	0	0	9926	9939	18	5	0.93	28.2
KJ627320.1	hsa-miR-5695	100	13	0	0	2614	2626	6	18	3.7	26.3
KJ627320.1	hsa-miR-4280	100	13	0	0	5338	5350	14	2	3.7	26.3
KJ627320.1	hsa-miR-2278	100	13	0	0	314	326	13	1	3.7	26.3
KJ627320.1	hsa-miR-1197	100	13	0	0	12450	12462	18	6	3.7	26.3
KJ627320.1	hsa-miR-1248	100	13	0	0	4694	4706	18	6	3.7	26.3
KJ627320.1	hsa-miR-146a-5p	100	13	0	0	2293	2305	7	19	3.7	26.3
KJ627321.1	hsa-miR-495-5p	100	15	0	0	11356	11370	5	19	0.24	30.2
KJ627321.1	hsa-miR-5699-5p	100	14	0	0	9921	9934	18	5	0.93	28.2
KJ627321.1	hsa-miR-5695	100	13	0	0	2614	2626	6	18	3.7	26.3
KJ627321.1	hsa-miR-5004-5p	100	13	0	0	2350	2362	8	20	3.7	26.3
KJ627321.1	hsa-miR-2278	100	13	0	0	314	326	13	1	3.7	26.3
KJ627321.1	hsa-miR-1197	100	13	0	0	12445	12457	18	6	3.7	26.3
KJ627321.1	hsa-miR-146a-5p	100	13	0	0	2293	2305	7	19	3.7	26.3
KJ627322.1	hsa-miR-4750-5p	100	16	0	0	5405	5420	22	7	0.06	32.2
KJ627322.1	hsa-miR-495-5p	100	15	0	0	11358	11372	5	19	0.24	30.2
KJ627322.1	hsa-miR-5699-5p	100	14	0	0	9923	9936	18	5	0.93	28.2
KJ627322.1	hsa-miR-5695	100	13	0	0	2614	2626	6	18	3.7	26.3
KJ627322.1	hsa-miR-5004-5p	100	13	0	0	2350	2362	8	20	3.7	26.3
KJ627322.1	hsa-miR-4280	100	13	0	0	5337	5349	14	2	3.7	26.3
KJ627322.1	hsa-miR-2278	100	13	0	0	314	326	13	1	3.7	26.3
KJ627322.1	hsa-miR-1197	100	13	0	0	12447	12459	18	6	3.7	26.3
KJ627322.1	hsa-miR-1248	100	13	0	0	4693	4705	18	6	3.7	26.3
KJ643531.1	hsa-miR-4719	100	13	0	0	5468	5480	1	13	3.7	26.3
KJ627322.1	hsa-miR-146a-5p	100	13	0	0	2293	2305	7	19	3.7	26.3
KJ627324.1	hsa-miR-495-5p	100	15	0	0	11356	11370	5	19	0.24	30.2
KJ627324.1	hsa-miR-5699-5p	100	14	0	0	9921	9934	18	5	0.93	28.2
KJ627324.1	hsa-miR-5695	100	13	0	0	2614	2626	6	18	3.7	26.3
KJ627324.1	hsa-miR-5004-5p	100	13	0	0	2350	2362	8	20	3.7	26.3
KJ627324.1	hsa-miR-2278	100	13	0	0	314	326	13	1	3.7	26.3
KJ627324.1	hsa-miR-1197	100	13	0	0	12445	12457	18	6	3.7	26.3
KJ627324.1	hsa-miR-146a-5p	100	13	0	0	2293	2305	7	19	3.7	26.3
KJ627325.1	hsa-miR-4750-5p	100	16	0	0	5405	5420	22	7	0.06	32.2
KJ627325.1	hsa-miR-495-5p	100	15	0	0	11359	11373	5	19	0.24	30.2
KJ627325.1	hsa-miR-5699-5p	100	14	0	0	9924	9937	18	5	0.93	28.2
KJ627325.1	hsa-miR-5004-5p	100	13	0	0	2350	2362	8	20	3.7	26.3
KJ627325.1	hsa-miR-4280	100	13	0	0	5337	5349	14	2	3.7	26.3
KJ627325.1	hsa-miR-2278	100	13	0	0	314	326	13	1	3.7	26.3
KJ627325.1	hsa-miR-1197	100	13	0	0	12448	12460	18	6	3.7	26.3
KJ627325.1	hsa-miR-1248	100	13	0	0	4693	4705	18	6	3.7	26.3
KJ643551.1	hsa-miR-4719	100	13	0	0	5468	5480	1	13	3.7	26.3
KJ627325.1	hsa-miR-146a-5p	100	13	0	0	2293	2305	7	19	3.7	26.3
KJ627326.1	hsa-miR-4750-5p	100	16	0	0	5406	5421	22	7	0.06	32.2
KJ627326.1	hsa-miR-495-5p	100	15	0	0	11359	11373	5	19	0.24	30.2
KJ627326.1	hsa-miR-5699-5p	100	14	0	0	9924	9937	18	5	0.93	28.2
KJ627326.1	hsa-miR-5695	100	13	0	0	2614	2626	6	18	3.7	26.3
KJ627326.1	hsa-miR-4280	100	13	0	0	5338	5350	14	2	3.7	26.3
KJ627326.1	hsa-miR-2278	100	13	0	0	314	326	13	1	3.7	26.3
KJ627326.1	hsa-miR-1197	100	13	0	0	12448	12460	18	6	3.7	26.3
KJ627326.1	hsa-miR-1248	100	13	0	0	4694	4706	18	6	3.7	26.3
KJ627326.1	hsa-miR-146a-5p	100	13	0	0	2293	2305	7	19	3.7	26.3
KJ627327.1	hsa-miR-495-5p	100	15	0	0	11356	11370	5	19	0.24	30.2
KJ627327.1	hsa-miR-5699-5p	100	14	0	0	9921	9934	18	5	0.93	28.2
KJ627327.1	hsa-miR-2054	100	14	0	0	14988	15001	7	20	0.93	28.2
KJ627327.1	hsa-miR-5695	100	13	0	0	2614	2626	6	18	3.7	26.3
KJ627327.1	hsa-miR-5004-5p	100	13	0	0	2350	2362	8	20	3.7	26.3
KJ627327.1	hsa-miR-2278	100	13	0	0	314	326	13	1	3.7	26.3
KJ627327.1	hsa-miR-1197	100	13	0	0	12445	12457	18	6	3.7	26.3
KJ627327.1	hsa-miR-146a-5p	100	13	0	0	2293	2305	7	19	3.7	26.3
KJ627328.1	hsa-miR-4750-5p	100	16	0	0	5403	5418	22	7	0.06	32.2
KJ627328.1	hsa-miR-5699-5p	100	14	0	0	9921	9934	18	5	0.93	28.2
KJ627328.1	hsa-miR-5695	100	13	0	0	2613	2625	6	18	3.7	26.3
KJ627328.1	hsa-miR-5004-5p	100	13	0	0	2349	2361	8	20	3.7	26.3
KJ627328.1	hsa-miR-4280	100	13	0	0	5335	5347	14	2	3.7	26.3
KJ627328.1	hsa-miR-2278	100	13	0	0	313	325	13	1	3.7	26.3
KJ627328.1	hsa-miR-1197	100	13	0	0	12445	12457	18	6	3.7	26.3
KJ627328.1	hsa-miR-1248	100	13	0	0	4691	4703	18	6	3.7	26.3
KJ643570.1	hsa-miR-4719	100	13	0	0	5468	5480	1	13	3.7	26.3
KJ627328.1	hsa-miR-146a-5p	100	13	0	0	2292	2304	7	19	3.7	26.3
KJ627329.1	hsa-miR-4750-5p	100	16	0	0	5405	5420	22	7	0.06	32.2
KJ627329.1	hsa-miR-495-5p	100	15	0	0	11359	11373	5	19	0.24	30.2
KJ627329.1	hsa-miR-5699-5p	100	14	0	0	9924	9937	18	5	0.93	28.2
KJ627329.1	hsa-miR-5004-5p	100	13	0	0	2350	2362	8	20	3.7	26.3
KJ627329.1	hsa-miR-4280	100	13	0	0	5337	5349	14	2	3.7	26.3
KJ627329.1	hsa-miR-2278	100	13	0	0	314	326	13	1	3.7	26.3
KJ627329.1	hsa-miR-1197	100	13	0	0	12448	12460	18	6	3.7	26.3
KJ627329.1	hsa-miR-1248	100	13	0	0	4693	4705	18	6	3.7	26.3
KJ643572.1	hsa-miR-4719	100	13	0	0	5468	5480	1	13	3.7	26.3
KJ627329.1	hsa-miR-146a-5p	100	13	0	0	2293	2305	7	19	3.7	26.3
KJ627333.1	hsa-miR-4750-5p	100	16	0	0	5405	5420	22	7	0.06	32.2
KJ627333.1	hsa-miR-495-5p	100	15	0	0	11359	11373	5	19	0.24	30.2
KJ627333.1	hsa-miR-5699-5p	100	14	0	0	9924	9937	18	5	0.93	28.2
KJ627333.1	hsa-miR-5004-5p	100	13	0	0	2350	2362	8	20	3.7	26.3
KJ627333.1	hsa-miR-4280	100	13	0	0	5337	5349	14	2	3.7	26.3
KJ627333.1	hsa-miR-2278	100	13	0	0	314	326	13	1	3.7	26.3
KJ627333.1	hsa-miR-1197	100	13	0	0	12448	12460	18	6	3.7	26.3
KJ627333.1	hsa-miR-1248	100	13	0	0	4693	4705	18	6	3.7	26.3
KJ643576.1	hsa-miR-4719	100	13	0	0	5468	5480	1	13	3.7	26.3
KJ627333.1	hsa-miR-146a-5p	100	13	0	0	2293	2305	7	19	3.7	26.3
KJ627334.1	hsa-miR-4750-5p	100	16	0	0	5405	5420	22	7	0.06	32.2
KJ627334.1	hsa-miR-495-5p	100	15	0	0	11359	11373	5	19	0.24	30.2
KJ627334.1	hsa-miR-5699-5p	100	14	0	0	9924	9937	18	5	0.93	28.2
KJ627334.1	hsa-miR-5004-5p	100	13	0	0	2350	2362	8	20	3.7	26.3
KJ627334.1	hsa-miR-4280	100	13	0	0	5337	5349	14	2	3.7	26.3
KJ627334.1	hsa-miR-2278	100	13	0	0	314	326	13	1	3.7	26.3
KJ627334.1	hsa-miR-1197	100	13	0	0	12448	12460	18	6	3.7	26.3
KJ627334.1	hsa-miR-1248	100	13	0	0	4693	4705	18	6	3.7	26.3
KJ643556.1	hsa-miR-4719	100	13	0	0	5469	5481	1	13	3.7	26.3
KJ627334.1	hsa-miR-146a-5p	100	13	0	0	2293	2305	7	19	3.7	26.3
KJ627335.1	hsa-miR-4750-5p	100	16	0	0	5405	5420	22	7	0.06	32.2
KJ627335.1	hsa-miR-495-5p	100	15	0	0	11358	11372	5	19	0.24	30.2
KJ627335.1	hsa-miR-146a-5p	100	14	0	0	2293	2306	7	20	0.93	28.2
KJ627335.1	hsa-miR-5695	100	13	0	0	2614	2626	6	18	3.7	26.3
KJ627335.1	hsa-miR-5004-5p	100	13	0	0	2350	2362	8	20	3.7	26.3
KJ627335.1	hsa-miR-4280	100	13	0	0	5337	5349	14	2	3.7	26.3
KJ627335.1	hsa-miR-2278	100	13	0	0	314	326	13	1	3.7	26.3
KJ627335.1	hsa-miR-1197	100	13	0	0	12447	12459	18	6	3.7	26.3
KJ627335.1	hsa-miR-1248	100	13	0	0	4693	4705	18	6	3.7	26.3
KJ643571.1	hsa-miR-4719	100	13	0	0	5469	5481	1	13	3.7	26.3
KJ627336.1	hsa-miR-495-5p	100	15	0	0	11364	11378	5	19	0.24	30.2
KJ627336.1	hsa-miR-5699-5p	100	14	0	0	9929	9942	18	5	0.93	28.2
KJ627336.1	hsa-miR-5695	100	13	0	0	2620	2632	6	18	3.7	26.3
KJ627336.1	hsa-miR-5004-5p	100	13	0	0	2356	2368	8	20	3.7	26.3
KJ627336.1	hsa-miR-1197	100	13	0	0	12453	12465	18	6	3.7	26.3
KJ627336.1	hsa-miR-146a-5p	100	13	0	0	2299	2311	7	19	3.7	26.3
KJ627336.1	hsa-miR-197-3p	100	13	0	0	1955	1967	21	9	3.7	26.3
KJ627337.1	hsa-miR-4750-5p	100	16	0	0	5403	5418	22	7	0.059	32.2
KJ627337.1	hsa-miR-495-5p	100	15	0	0	11356	11370	5	19	0.23	30.2
KJ627337.1	hsa-miR-146a-5p	100	14	0	0	2291	2304	7	20	0.92	28.2
KJ627337.1	hsa-miR-5695	100	13	0	0	2612	2624	6	18	3.6	26.3
KJ627337.1	hsa-miR-5004-5p	100	13	0	0	2348	2360	8	20	3.6	26.3
KJ627337.1	hsa-miR-4280	100	13	0	0	5335	5347	14	2	3.6	26.3
KJ627337.1	hsa-miR-2278	100	13	0	0	312	324	13	1	3.6	26.3
KJ627337.1	hsa-miR-1197	100	13	0	0	12445	12457	18	6	3.6	26.3
KJ627337.1	hsa-miR-1248	100	13	0	0	4691	4703	18	6	3.6	26.3
KJ627685.1	hsa-miR-4719	100	13	0	0	5470	5482	1	13	3.7	26.3
KJ627338.1	hsa-miR-4750-5p	100	16	0	0	5405	5420	22	7	0.06	32.2
KJ627338.1	hsa-miR-495-5p	100	15	0	0	11358	11372	5	19	0.24	30.2
KJ627338.1	hsa-miR-5699-5p	100	14	0	0	9923	9936	18	5	0.93	28.2
KJ627338.1	hsa-miR-5695	100	13	0	0	2614	2626	6	18	3.7	26.3
KJ627338.1	hsa-miR-5004-5p	100	13	0	0	2350	2362	8	20	3.7	26.3
KJ627338.1	hsa-miR-4280	100	13	0	0	5337	5349	14	2	3.7	26.3
KJ627338.1	hsa-miR-2278	100	13	0	0	314	326	13	1	3.7	26.3
KJ627338.1	hsa-miR-1197	100	13	0	0	12447	12459	18	6	3.7	26.3
KJ627338.1	hsa-miR-1248	100	13	0	0	4693	4705	18	6	3.7	26.3
KJ643483.1	hsa-miR-4719	100	13	0	0	5470	5482	1	13	3.7	26.3
KJ627338.1	hsa-miR-146a-5p	100	13	0	0	2293	2305	7	19	3.7	26.3
KJ627339.1	hsa-miR-495-5p	100	15	0	0	11356	11370	5	19	0.24	30.2
KJ627339.1	hsa-miR-5699-5p	100	14	0	0	9921	9934	18	5	0.93	28.2
KJ627339.1	hsa-miR-2054	100	14	0	0	14994	15007	7	20	0.93	28.2
KJ627339.1	hsa-miR-5695	100	13	0	0	2614	2626	6	18	3.7	26.3
KJ627339.1	hsa-miR-5004-5p	100	13	0	0	2350	2362	8	20	3.7	26.3
KJ627339.1	hsa-miR-2278	100	13	0	0	314	326	13	1	3.7	26.3
KJ627339.1	hsa-miR-1197	100	13	0	0	12445	12457	18	6	3.7	26.3
KJ627339.1	hsa-miR-146a-5p	100	13	0	0	2293	2305	7	19	3.7	26.3
KJ627343.1	hsa-miR-4750-5p	100	16	0	0	5407	5422	22	7	0.06	32.2
KJ627343.1	hsa-miR-495-5p	100	15	0	0	11360	11374	5	19	0.24	30.2
KJ627343.1	hsa-miR-5699-5p	100	14	0	0	9925	9938	18	5	0.93	28.2
KJ627343.1	hsa-miR-5695	100	13	0	0	2616	2628	6	18	3.7	26.3
KJ627343.1	hsa-miR-5004-5p	100	13	0	0	2352	2364	8	20	3.7	26.3
KJ627343.1	hsa-miR-4280	100	13	0	0	5339	5351	14	2	3.7	26.3
KJ627343.1	hsa-miR-2278	100	13	0	0	314	326	13	1	3.7	26.3
KJ627343.1	hsa-miR-1197	100	13	0	0	12449	12461	18	6	3.7	26.3
KJ643554.1	hsa-miR-4719	100	13	0	0	5470	5482	1	13	3.7	26.3
KJ627343.1	hsa-miR-146a-5p	100	13	0	0	2295	2307	7	19	3.7	26.3
KJ627344.1	hsa-miR-495-5p	100	15	0	0	11358	11372	5	19	0.24	30.2
KJ627344.1	hsa-miR-5699-5p	100	14	0	0	9923	9936	18	5	0.93	28.2
KJ627344.1	hsa-miR-5695	100	13	0	0	2614	2626	6	18	3.7	26.3
KJ627344.1	hsa-miR-5004-5p	100	13	0	0	2350	2362	8	20	3.7	26.3
KJ627344.1	hsa-miR-4280	100	13	0	0	5337	5349	14	2	3.7	26.3
KJ627344.1	hsa-miR-2278	100	13	0	0	314	326	13	1	3.7	26.3
KJ627344.1	hsa-miR-1197	100	13	0	0	12447	12459	18	6	3.7	26.3
KJ627344.1	hsa-miR-1248	100	13	0	0	4693	4705	18	6	3.7	26.3
KJ627344.1	hsa-miR-146a-5p	100	13	0	0	2293	2305	7	19	3.7	26.3
KJ627345.1	hsa-miR-4750-5p	100	16	0	0	5405	5420	22	7	0.06	32.2
KJ627345.1	hsa-miR-495-5p	100	15	0	0	11359	11373	5	19	0.24	30.2
KJ627345.1	hsa-miR-6888-5p	100	14	0	0	10904	10917	7	20	0.93	28.2
KJ627345.1	hsa-miR-5699-5p	100	14	0	0	9924	9937	18	5	0.93	28.2
KJ627345.1	hsa-miR-5004-5p	100	13	0	0	2350	2362	8	20	3.7	26.3
KJ627345.1	hsa-miR-4280	100	13	0	0	5337	5349	14	2	3.7	26.3
KJ627345.1	hsa-miR-2278	100	13	0	0	314	326	13	1	3.7	26.3
KJ627345.1	hsa-miR-1197	100	13	0	0	12448	12460	18	6	3.7	26.3
KJ627345.1	hsa-miR-1248	100	13	0	0	4693	4705	18	6	3.7	26.3
KJ643537.1	hsa-miR-4719	100	13	0	0	5472	5484	1	13	3.7	26.3
KJ627345.1	hsa-miR-146a-5p	100	13	0	0	2293	2305	7	19	3.7	26.3
KJ627346.1	hsa-miR-4750-5p	100	16	0	0	5406	5421	22	7	0.06	32.2
KJ627346.1	hsa-miR-495-5p	100	15	0	0	11359	11373	5	19	0.24	30.2
KJ627346.1	hsa-miR-5699-5p	100	14	0	0	9924	9937	18	5	0.93	28.2
KJ627346.1	hsa-miR-5695	100	13	0	0	2614	2626	6	18	3.7	26.3
KJ627346.1	hsa-miR-4280	100	13	0	0	5338	5350	14	2	3.7	26.3
KJ627346.1	hsa-miR-2278	100	13	0	0	314	326	13	1	3.7	26.3
KJ627346.1	hsa-miR-1197	100	13	0	0	12448	12460	18	6	3.7	26.3
KJ627346.1	hsa-miR-1248	100	13	0	0	4694	4706	18	6	3.7	26.3
KJ627346.1	hsa-miR-146a-5p	100	13	0	0	2293	2305	7	19	3.7	26.3
KJ627349.1	hsa-miR-4750-5p	100	16	0	0	5405	5420	22	7	0.06	32.2
KJ627349.1	hsa-miR-495-5p	100	15	0	0	11358	11372	5	19	0.24	30.2
KJ627349.1	hsa-miR-5699-5p	100	14	0	0	9923	9936	18	5	0.93	28.2
KJ627349.1	hsa-miR-5695	100	13	0	0	2614	2626	6	18	3.7	26.3
KJ627349.1	hsa-miR-5004-5p	100	13	0	0	2350	2362	8	20	3.7	26.3
KJ627349.1	hsa-miR-4280	100	13	0	0	5337	5349	14	2	3.7	26.3
KJ627349.1	hsa-miR-2278	100	13	0	0	314	326	13	1	3.7	26.3
KJ627349.1	hsa-miR-1197	100	13	0	0	12447	12459	18	6	3.7	26.3
KJ627349.1	hsa-miR-1248	100	13	0	0	4693	4705	18	6	3.7	26.3
KJ643568.1	hsa-miR-4719	100	13	0	0	5472	5484	1	13	3.7	26.3
KJ627349.1	hsa-miR-146a-5p	100	13	0	0	2293	2305	7	19	3.7	26.3
KJ627350.1	hsa-miR-4750-5p	100	16	0	0	5406	5421	22	7	0.06	32.2
KJ627350.1	hsa-miR-495-5p	100	15	0	0	11359	11373	5	19	0.24	30.2
KJ627350.1	hsa-miR-5699-5p	100	14	0	0	9924	9937	18	5	0.93	28.2
KJ627350.1	hsa-miR-5695	100	13	0	0	2614	2626	6	18	3.7	26.3
KJ627350.1	hsa-miR-5004-5p	100	13	0	0	2350	2362	8	20	3.7	26.3
KJ627350.1	hsa-miR-4280	100	13	0	0	5338	5350	14	2	3.7	26.3
KJ627350.1	hsa-miR-2278	100	13	0	0	314	326	13	1	3.7	26.3
KJ627350.1	hsa-miR-1197	100	13	0	0	12448	12460	18	6	3.7	26.3
KJ627350.1	hsa-miR-1248	100	13	0	0	4694	4706	18	6	3.7	26.3
KJ627350.1	hsa-miR-146a-5p	100	13	0	0	2293	2305	7	19	3.7	26.3
KJ627351.1	hsa-miR-4750-5p	100	16	0	0	5406	5421	22	7	0.06	32.2
KJ627351.1	hsa-miR-495-5p	100	15	0	0	11359	11373	5	19	0.24	30.2
KJ627351.1	hsa-miR-5699-5p	100	14	0	0	9924	9937	18	5	0.93	28.2
KJ627351.1	hsa-miR-5695	100	13	0	0	2614	2626	6	18	3.7	26.3
KJ627351.1	hsa-miR-4280	100	13	0	0	5338	5350	14	2	3.7	26.3
KJ627351.1	hsa-miR-2278	100	13	0	0	314	326	13	1	3.7	26.3
KJ627351.1	hsa-miR-1197	100	13	0	0	12448	12460	18	6	3.7	26.3
KJ643553.1	hsa-miR-4719	100	13	0	0	5474	5486	1	13	3.7	26.3
KJ627351.1	hsa-miR-1248	100	13	0	0	4694	4706	18	6	3.7	26.3
KJ627351.1	hsa-miR-146a-5p	100	13	0	0	2293	2305	7	19	3.7	26.3
KJ627352.1	hsa-miR-4750-5p	100	16	0	0	5407	5422	22	7	0.06	32.2
KJ627352.1	hsa-miR-495-5p	100	15	0	0	11362	11376	5	19	0.24	30.2
KJ627352.1	hsa-miR-5699-5p	100	14	0	0	9927	9940	18	5	0.93	28.2
KJ627352.1	hsa-miR-5010-5p	100	14	0	0	13069	13082	9	22	0.93	28.2
KJ627352.1	hsa-miR-5695	100	13	0	0	2615	2627	6	18	3.7	26.3
KJ627352.1	hsa-miR-5004-5p	100	13	0	0	2351	2363	8	20	3.7	26.3
KJ627352.1	hsa-miR-4280	100	13	0	0	5339	5351	14	2	3.7	26.3
KJ627352.1	hsa-miR-2278	100	13	0	0	314	326	13	1	3.7	26.3
KJ627352.1	hsa-miR-1197	100	13	0	0	12451	12463	18	6	3.7	26.3
KJ627352.1	hsa-miR-592	100	13	0	0	9068	9080	14	2	3.7	26.3
KJ643574.1	hsa-miR-4719	100	13	0	0	5475	5487	1	13	3.7	26.3
KJ627352.1	hsa-miR-146a-5p	100	13	0	0	2294	2306	7	19	3.7	26.3
KJ627353.1	hsa-miR-495-5p	100	15	0	0	11359	11373	5	19	0.24	30.2
KJ627353.1	hsa-miR-5695	100	13	0	0	2617	2629	6	18	3.7	26.3
KJ627353.1	hsa-miR-5004-5p	100	13	0	0	2353	2365	8	20	3.7	26.3
KJ627353.1	hsa-miR-2278	100	13	0	0	314	326	13	1	3.7	26.3
KJ627353.1	hsa-miR-1197	100	13	0	0	12448	12460	18	6	3.7	26.3
KJ627353.1	hsa-miR-146a-5p	100	13	0	0	2296	2308	7	19	3.7	26.3
KJ627354.1	hsa-miR-4750-5p	100	16	0	0	5405	5420	22	7	0.06	32.2
KJ627354.1	hsa-miR-495-5p	100	15	0	0	11358	11372	5	19	0.24	30.2
KJ627354.1	hsa-miR-5699-5p	100	14	0	0	9923	9936	18	5	0.93	28.2
KJ627354.1	hsa-miR-5695	100	13	0	0	2614	2626	6	18	3.7	26.3
KJ627354.1	hsa-miR-5004-5p	100	13	0	0	2350	2362	8	20	3.7	26.3
KJ627354.1	hsa-miR-4280	100	13	0	0	5337	5349	14	2	3.7	26.3
KJ627354.1	hsa-miR-2278	100	13	0	0	314	326	13	1	3.7	26.3
KJ627354.1	hsa-miR-1197	100	13	0	0	12447	12459	18	6	3.7	26.3
KJ627354.1	hsa-miR-1248	100	13	0	0	4693	4705	18	6	3.7	26.3
KJ643549.1	hsa-miR-4719	100	13	0	0	5476	5488	1	13	3.7	26.3
KJ627354.1	hsa-miR-146a-5p	100	13	0	0	2293	2305	7	19	3.7	26.3
KJ627355.1	hsa-miR-4750-5p	100	16	0	0	5406	5421	22	7	0.06	32.2
KJ627355.1	hsa-miR-495-5p	100	15	0	0	11359	11373	5	19	0.24	30.2
KJ627355.1	hsa-miR-5699-5p	100	14	0	0	9924	9937	18	5	0.93	28.2
KJ627355.1	hsa-miR-5695	100	13	0	0	2614	2626	6	18	3.7	26.3
KJ627355.1	hsa-miR-4280	100	13	0	0	5338	5350	14	2	3.7	26.3
KJ627355.1	hsa-miR-2278	100	13	0	0	314	326	13	1	3.7	26.3
KJ627355.1	hsa-miR-1197	100	13	0	0	12448	12460	18	6	3.7	26.3
KJ627355.1	hsa-miR-1248	100	13	0	0	4694	4706	18	6	3.7	26.3
KJ627355.1	hsa-miR-146a-5p	100	13	0	0	2293	2305	7	19	3.7	26.3
KJ627356.1	hsa-miR-4750-5p	100	16	0	0	5406	5421	22	7	0.06	32.2
KJ627356.1	hsa-miR-495-5p	100	15	0	0	11359	11373	5	19	0.24	30.2
KJ627356.1	hsa-miR-5699-5p	100	14	0	0	9924	9937	18	5	0.93	28.2
KJ627356.1	hsa-miR-5695	100	13	0	0	2615	2627	6	18	3.7	26.3
KJ627356.1	hsa-miR-5004-5p	100	13	0	0	2351	2363	8	20	3.7	26.3
KJ627356.1	hsa-miR-4280	100	13	0	0	5338	5350	14	2	3.7	26.3
KJ627356.1	hsa-miR-2278	100	13	0	0	313	325	13	1	3.7	26.3
KJ627356.1	hsa-miR-1197	100	13	0	0	12448	12460	18	6	3.7	26.3
KJ627687.1	hsa-miR-4719	100	13	0	0	5477	5489	1	13	3.7	26.3
KJ627356.1	hsa-miR-146a-5p	100	13	0	0	2294	2306	7	19	3.7	26.3
KJ627357.1	hsa-miR-4750-5p	100	16	0	0	5405	5420	22	7	0.06	32.2
KJ627357.1	hsa-miR-495-5p	100	15	0	0	11359	11373	5	19	0.24	30.2
KJ627357.1	hsa-miR-5699-5p	100	14	0	0	9924	9937	18	5	0.93	28.2
KJ627357.1	hsa-miR-5004-5p	100	13	0	0	2350	2362	8	20	3.7	26.3
KJ627357.1	hsa-miR-4280	100	13	0	0	5337	5349	14	2	3.7	26.3
KJ627357.1	hsa-miR-2278	100	13	0	0	314	326	13	1	3.7	26.3
KJ627357.1	hsa-miR-1197	100	13	0	0	12448	12460	18	6	3.7	26.3
KJ627357.1	hsa-miR-1248	100	13	0	0	4693	4705	18	6	3.7	26.3
KJ627729.1	hsa-miR-4719	100	13	0	0	5477	5489	1	13	3.7	26.3
KJ627357.1	hsa-miR-146a-5p	100	13	0	0	2293	2305	7	19	3.7	26.3
KJ627358.1	hsa-miR-4750-5p	100	16	0	0	5404	5419	22	7	0.06	32.2
KJ627358.1	hsa-miR-495-5p	100	15	0	0	11358	11372	5	19	0.24	30.2
KJ627358.1	hsa-miR-5699-5p	100	14	0	0	9923	9936	18	5	0.93	28.2
KJ627358.1	hsa-miR-5004-5p	100	13	0	0	2349	2361	8	20	3.7	26.3
KJ627358.1	hsa-miR-4280	100	13	0	0	5336	5348	14	2	3.7	26.3
KJ627358.1	hsa-miR-2278	100	13	0	0	313	325	13	1	3.7	26.3
KJ627358.1	hsa-miR-1197	100	13	0	0	12447	12459	18	6	3.7	26.3
KJ627358.1	hsa-miR-1248	100	13	0	0	4692	4704	18	6	3.7	26.3
KJ643493.1	hsa-miR-4719	100	13	0	0	5477	5489	1	13	3.7	26.3
KJ627358.1	hsa-miR-146a-5p	100	13	0	0	2292	2304	7	19	3.7	26.3
KJ627360.1	hsa-miR-4750-5p	100	16	0	0	5406	5421	22	7	0.06	32.2
KJ627360.1	hsa-miR-495-5p	100	15	0	0	11359	11373	5	19	0.24	30.2
KJ627360.1	hsa-miR-5699-5p	100	14	0	0	9924	9937	18	5	0.93	28.2
KJ627360.1	hsa-miR-5695	100	13	0	0	2614	2626	6	18	3.7	26.3
KJ627360.1	hsa-miR-5004-5p	100	13	0	0	2350	2362	8	20	3.7	26.3
KJ627360.1	hsa-miR-4280	100	13	0	0	5338	5350	14	2	3.7	26.3
KJ627360.1	hsa-miR-2278	100	13	0	0	314	326	13	1	3.7	26.3
KJ627360.1	hsa-miR-1197	100	13	0	0	12448	12460	18	6	3.7	26.3
KJ627360.1	hsa-miR-1248	100	13	0	0	4694	4706	18	6	3.7	26.3
KJ627360.1	hsa-miR-146a-5p	100	13	0	0	2293	2305	7	19	3.7	26.3
KJ627361.1	hsa-miR-4750-5p	100	16	0	0	5407	5422	22	7	0.06	32.2
KJ627361.1	hsa-miR-495-5p	100	15	0	0	11362	11376	5	19	0.24	30.2
KJ627361.1	hsa-miR-5699-5p	100	14	0	0	9927	9940	18	5	0.93	28.2
KJ627361.1	hsa-miR-5010-5p	100	14	0	0	13069	13082	9	22	0.93	28.2
KJ627361.1	hsa-miR-5695	100	13	0	0	2615	2627	6	18	3.7	26.3
KJ627361.1	hsa-miR-5004-5p	100	13	0	0	2351	2363	8	20	3.7	26.3
KJ627361.1	hsa-miR-4280	100	13	0	0	5339	5351	14	2	3.7	26.3
KJ627361.1	hsa-miR-2278	100	13	0	0	314	326	13	1	3.7	26.3
KJ627361.1	hsa-miR-1197	100	13	0	0	12451	12463	18	6	3.7	26.3
KJ627361.1	hsa-miR-592	100	13	0	0	9068	9080	14	2	3.7	26.3
KJ627652.1	hsa-miR-4719	100	13	0	0	5478	5490	1	13	3.7	26.3
KJ627361.1	hsa-miR-146a-5p	100	13	0	0	2294	2306	7	19	3.7	26.3
KJ627362.1	hsa-miR-4750-5p	100	16	0	0	5409	5424	22	7	0.06	32.2
KJ627362.1	hsa-miR-495-5p	100	15	0	0	11362	11376	5	19	0.24	30.2
KJ627362.1	hsa-miR-5699-5p	100	14	0	0	9927	9940	18	5	0.93	28.2
KJ627362.1	hsa-miR-5695	100	13	0	0	2614	2626	6	18	3.7	26.3
KJ627362.1	hsa-miR-5004-5p	100	13	0	0	2350	2362	8	20	3.7	26.3
KJ627362.1	hsa-miR-4280	100	13	0	0	5341	5353	14	2	3.7	26.3
KJ627362.1	hsa-miR-2278	100	13	0	0	314	326	13	1	3.7	26.3
KJ627362.1	hsa-miR-1197	100	13	0	0	12451	12463	18	6	3.7	26.3
KJ627362.1	hsa-miR-1248	100	13	0	0	4697	4709	18	6	3.7	26.3
KJ643467.1	hsa-miR-4719	100	13	0	0	5478	5490	1	13	3.7	26.3
KJ627362.1	hsa-miR-146a-5p	100	13	0	0	2293	2305	7	19	3.7	26.3
KJ627365.1	hsa-miR-4750-5p	100	16	0	0	5406	5421	22	7	0.06	32.2
KJ627365.1	hsa-miR-495-5p	100	15	0	0	11359	11373	5	19	0.24	30.2
KJ627365.1	hsa-miR-5699-5p	100	14	0	0	9924	9937	18	5	0.93	28.2
KJ627365.1	hsa-miR-5695	100	13	0	0	2614	2626	6	18	3.7	26.3
KJ627365.1	hsa-miR-4280	100	13	0	0	5338	5350	14	2	3.7	26.3
KJ627365.1	hsa-miR-2278	100	13	0	0	314	326	13	1	3.7	26.3
KJ627365.1	hsa-miR-1197	100	13	0	0	12448	12460	18	6	3.7	26.3
KJ627365.1	hsa-miR-1248	100	13	0	0	4694	4706	18	6	3.7	26.3
KJ627365.1	hsa-miR-146a-5p	100	13	0	0	2293	2305	7	19	3.7	26.3
KJ627366.1	hsa-miR-495-5p	100	15	0	0	11355	11369	5	19	0.23	30.2
KJ627366.1	hsa-miR-5699-5p	100	14	0	0	9920	9933	18	5	0.92	28.2
KJ627366.1	hsa-miR-5695	100	13	0	0	2613	2625	6	18	3.6	26.3
KJ627366.1	hsa-miR-5004-5p	100	13	0	0	2349	2361	8	20	3.6	26.3
KJ627366.1	hsa-miR-2278	100	13	0	0	313	325	13	1	3.6	26.3
KJ627366.1	hsa-miR-1197	100	13	0	0	12444	12456	18	6	3.6	26.3
KJ627366.1	hsa-miR-146a-5p	100	13	0	0	2292	2304	7	19	3.6	26.3
KJ627367.1	hsa-miR-4750-5p	100	16	0	0	5405	5420	22	7	0.06	32.2
KJ627367.1	hsa-miR-495-5p	100	15	0	0	11358	11372	5	19	0.24	30.2
KJ627367.1	hsa-miR-5699-5p	100	14	0	0	9923	9936	18	5	0.93	28.2
KJ627367.1	hsa-miR-5695	100	13	0	0	2614	2626	6	18	3.7	26.3
KJ627367.1	hsa-miR-4280	100	13	0	0	5337	5349	14	2	3.7	26.3
KJ627367.1	hsa-miR-2278	100	13	0	0	314	326	13	1	3.7	26.3
KJ627367.1	hsa-miR-1197	100	13	0	0	12447	12459	18	6	3.7	26.3
KJ627367.1	hsa-miR-1248	100	13	0	0	4693	4705	18	6	3.7	26.3
KJ627367.1	hsa-miR-146a-5p	100	13	0	0	2293	2305	7	19	3.7	26.3
KJ627369.1	hsa-miR-4750-5p	100	16	0	0	5405	5420	22	7	0.06	32.2
KJ627369.1	hsa-miR-495-5p	100	15	0	0	11358	11372	5	19	0.24	30.2
KJ627369.1	hsa-miR-5699-5p	100	14	0	0	9923	9936	18	5	0.93	28.2
KJ627369.1	hsa-miR-5695	100	13	0	0	2614	2626	6	18	3.7	26.3
KJ627369.1	hsa-miR-5004-5p	100	13	0	0	2350	2362	8	20	3.7	26.3
KJ627369.1	hsa-miR-4280	100	13	0	0	5337	5349	14	2	3.7	26.3
KJ627369.1	hsa-miR-2278	100	13	0	0	314	326	13	1	3.7	26.3
KJ627369.1	hsa-miR-1197	100	13	0	0	12447	12459	18	6	3.7	26.3
KJ627369.1	hsa-miR-1248	100	13	0	0	4693	4705	18	6	3.7	26.3
KJ643475.1	hsa-miR-4719	100	13	0	0	5478	5490	1	13	3.7	26.3
KJ627369.1	hsa-miR-146a-5p	100	13	0	0	2293	2305	7	19	3.7	26.3
KJ627370.1	hsa-miR-4750-5p	100	16	0	0	5406	5421	22	7	0.06	32.2
KJ627370.1	hsa-miR-495-5p	100	15	0	0	11359	11373	5	19	0.24	30.2
KJ627370.1	hsa-miR-5699-5p	100	14	0	0	9924	9937	18	5	0.93	28.2
KJ627370.1	hsa-miR-5695	100	13	0	0	2614	2626	6	18	3.7	26.3
KJ627370.1	hsa-miR-4280	100	13	0	0	5338	5350	14	2	3.7	26.3
KJ627370.1	hsa-miR-2278	100	13	0	0	314	326	13	1	3.7	26.3
KJ627370.1	hsa-miR-1197	100	13	0	0	12448	12460	18	6	3.7	26.3
KJ627370.1	hsa-miR-1248	100	13	0	0	4694	4706	18	6	3.7	26.3
KJ627370.1	hsa-miR-146a-5p	100	13	0	0	2293	2305	7	19	3.7	26.3
KJ627371.1	hsa-miR-4750-5p	100	16	0	0	5405	5420	22	7	0.06	32.2
KJ627371.1	hsa-miR-495-5p	100	15	0	0	11359	11373	5	19	0.24	30.2
KJ627371.1	hsa-miR-5699-5p	100	14	0	0	9924	9937	18	5	0.93	28.2
KJ627371.1	hsa-miR-5004-5p	100	13	0	0	2350	2362	8	20	3.7	26.3
KJ627371.1	hsa-miR-4280	100	13	0	0	5337	5349	14	2	3.7	26.3
KJ627371.1	hsa-miR-2278	100	13	0	0	314	326	13	1	3.7	26.3
KJ627371.1	hsa-miR-1197	100	13	0	0	12448	12460	18	6	3.7	26.3
KJ627371.1	hsa-miR-1248	100	13	0	0	4693	4705	18	6	3.7	26.3
KJ643520.1	hsa-miR-4719	100	13	0	0	5478	5490	1	13	3.7	26.3
KJ627371.1	hsa-miR-146a-5p	100	13	0	0	2293	2305	7	19	3.7	26.3
KJ627372.1	hsa-miR-4750-5p	100	16	0	0	5406	5421	22	7	0.06	32.2
KJ627372.1	hsa-miR-495-5p	100	15	0	0	11359	11373	5	19	0.24	30.2
KJ627372.1	hsa-miR-5699-5p	100	14	0	0	9924	9937	18	5	0.93	28.2
KJ627372.1	hsa-miR-5695	100	13	0	0	2614	2626	6	18	3.7	26.3
KJ627372.1	hsa-miR-4280	100	13	0	0	5338	5350	14	2	3.7	26.3
KJ627372.1	hsa-miR-2278	100	13	0	0	314	326	13	1	3.7	26.3
KJ627372.1	hsa-miR-1197	100	13	0	0	12448	12460	18	6	3.7	26.3
KJ627372.1	hsa-miR-1248	100	13	0	0	4694	4706	18	6	3.7	26.3
KJ627372.1	hsa-miR-146a-5p	100	13	0	0	2293	2305	7	19	3.7	26.3
KJ627373.1	hsa-miR-4750-5p	100	16	0	0	5407	5422	22	7	0.06	32.2
KJ627373.1	hsa-miR-495-5p	100	15	0	0	11360	11374	5	19	0.24	30.2
KJ627373.1	hsa-miR-5699-5p	100	14	0	0	9925	9938	18	5	0.93	28.2
KJ627373.1	hsa-miR-5695	100	13	0	0	2613	2625	6	18	3.7	26.3
KJ627373.1	hsa-miR-5004-5p	100	13	0	0	2349	2361	8	20	3.7	26.3
KJ627373.1	hsa-miR-4280	100	13	0	0	5339	5351	14	2	3.7	26.3
KJ627373.1	hsa-miR-2278	100	13	0	0	313	325	13	1	3.7	26.3
KJ627373.1	hsa-miR-1197	100	13	0	0	12449	12461	18	6	3.7	26.3
KJ627373.1	hsa-miR-1248	100	13	0	0	4695	4707	18	6	3.7	26.3
KJ627373.1	hsa-miR-146a-5p	100	13	0	0	2292	2304	7	19	3.7	26.3
KJ627374.1	hsa-miR-4750-5p	100	16	0	0	5405	5420	22	7	0.06	32.2
KJ627374.1	hsa-miR-495-5p	100	15	0	0	11358	11372	5	19	0.24	30.2
KJ627374.1	hsa-miR-5699-5p	100	14	0	0	9923	9936	18	5	0.93	28.2
KJ627374.1	hsa-miR-5695	100	13	0	0	2614	2626	6	18	3.7	26.3
KJ627374.1	hsa-miR-5004-5p	100	13	0	0	2350	2362	8	20	3.7	26.3
KJ627374.1	hsa-miR-2278	100	13	0	0	314	326	13	1	3.7	26.3
KJ627374.1	hsa-miR-1197	100	13	0	0	12447	12459	18	6	3.7	26.3
KJ627374.1	hsa-miR-1248	100	13	0	0	4693	4705	18	6	3.7	26.3
KJ643555.1	hsa-miR-4719	100	13	0	0	5478	5490	1	13	3.7	26.3
KJ627374.1	hsa-miR-146a-5p	100	13	0	0	2293	2305	7	19	3.7	26.3
KJ627647.1	hsa-miR-4750-5p	100	16	0	0	5433	5448	22	7	0.06	32.2
KJ627647.1	hsa-miR-495-5p	100	15	0	0	11386	11400	5	19	0.24	30.2
KJ627647.1	hsa-miR-5699-5p	100	14	0	0	9951	9964	18	5	0.93	28.2
KJ627714.1	hsa-miR-4719	100	13	0	0	5479	5491	1	13	3.7	26.3
KF530260.1	hsa-miR-4719	100	13	0	0	5480	5492	1	13	3.6	26.3
KJ627647.1	hsa-miR-5695	100	13	0	0	2639	2651	6	18	3.7	26.3
KJ627647.1	hsa-miR-5004-5p	100	13	0	0	2375	2387	8	20	3.7	26.3
KJ627647.1	hsa-miR-4753-3p	100	13	0	0	10299	10311	13	1	3.7	26.3
KJ627647.1	hsa-miR-4280	100	13	0	0	5365	5377	14	2	3.7	26.3
KJ627647.1	hsa-miR-2115-3p	100	13	0	0	12364	12376	6	18	3.7	26.3
KJ627647.1	hsa-miR-1197	100	13	0	0	12475	12487	18	6	3.7	26.3
KJ627647.1	hsa-miR-1248	100	13	0	0	4721	4733	18	6	3.7	26.3
KF826852.1	hsa-miR-4719	100	13	0	0	5480	5492	1	13	3.7	26.3
KJ627647.1	hsa-miR-146a-5p	100	13	0	0	2318	2330	7	19	3.7	26.3
KJ627648.1	hsa-miR-4750-5p	100	16	0	0	5435	5450	22	7	0.06	32.2
KJ627648.1	hsa-miR-495-5p	100	15	0	0	11388	11402	5	19	0.24	30.2
KJ627648.1	hsa-miR-5699-5p	100	14	0	0	9953	9966	18	5	0.93	28.2
KJ643543.1	hsa-miR-4719	100	13	0	0	5480	5492	1	13	3.7	26.3
JF920058.1	hsa-miR-4719	100	13	0	0	5481	5493	1	13	3.7	26.3
KJ627648.1	hsa-miR-5695	100	13	0	0	2641	2653	6	18	3.7	26.3
KJ627648.1	hsa-miR-5004-5p	100	13	0	0	2377	2389	8	20	3.7	26.3
KJ627648.1	hsa-miR-4753-3p	100	13	0	0	10301	10313	13	1	3.7	26.3
KJ627648.1	hsa-miR-4280	100	13	0	0	5367	5379	14	2	3.7	26.3
KJ627648.1	hsa-miR-2115-3p	100	13	0	0	12366	12378	6	18	3.7	26.3
KJ627648.1	hsa-miR-1197	100	13	0	0	12477	12489	18	6	3.7	26.3
KJ627648.1	hsa-miR-1248	100	13	0	0	4723	4735	18	6	3.7	26.3
KF826846.1	hsa-miR-4719	100	13	0	0	5481	5493	1	13	3.7	26.3
KJ627648.1	hsa-miR-146a-5p	100	13	0	0	2320	2332	7	19	3.7	26.3
KJ627649.1	hsa-miR-495-5p	100	15	0	0	11403	11417	5	19	0.24	30.2
KJ627649.1	hsa-miR-1273f	100	14	0	0	5516	5529	14	1	0.93	28.2
KJ627649.1	hsa-miR-5695	100	13	0	0	2641	2653	6	18	3.7	26.3
KJ627649.1	hsa-miR-5004-5p	100	13	0	0	2377	2389	8	20	3.7	26.3
KJ627733.1	hsa-miR-4719	100	13	0	0	5481	5493	1	13	3.7	26.3
KJ627649.1	hsa-miR-4280	100	13	0	0	5382	5394	14	2	3.7	26.3
KJ627649.1	hsa-miR-2278	100	13	0	0	341	353	13	1	3.7	26.3
KJ627649.1	hsa-miR-1197	100	13	0	0	12492	12504	18	6	3.7	26.3
KJ627649.1	hsa-miR-1248	100	13	0	0	4738	4750	18	6	3.7	26.3
KJ627652.1	hsa-miR-495-5p	100	15	0	0	11398	11412	5	19	0.24	30.2
KJ627652.1	hsa-miR-1273f	100	14	0	0	5511	5524	14	1	0.93	28.2
KJ627652.1	hsa-miR-5695	100	13	0	0	2651	2663	6	18	3.7	26.3
KJ627652.1	hsa-miR-5004-5p	100	13	0	0	2387	2399	8	20	3.7	26.3
KJ643470.1	hsa-miR-4719	100	13	0	0	5481	5493	1	13	3.7	26.3
KJ627652.1	hsa-miR-4280	100	13	0	0	5377	5389	14	2	3.7	26.3
KJ627652.1	hsa-miR-2278	100	13	0	0	352	364	13	1	3.7	26.3
KJ627652.1	hsa-miR-1197	100	13	0	0	12487	12499	18	6	3.7	26.3
KJ627652.1	hsa-miR-1248	100	13	0	0	4733	4745	18	6	3.7	26.3
KJ627652.1	hsa-miR-146a-5p	100	13	0	0	2330	2342	7	19	3.7	26.3
KJ627656.1	hsa-miR-495-5p	100	15	0	0	11413	11427	5	19	0.24	30.2
KJ627656.1	hsa-miR-1273f	100	14	0	0	5526	5539	14	1	0.93	28.2
KJ627656.1	hsa-miR-5695	100	13	0	0	2667	2679	6	18	3.7	26.3
KJ627656.1	hsa-miR-5010-5p	100	13	0	0	13118	13130	7	19	3.7	26.3
KF826824.1	hsa-miR-4719	100	13	0	0	5482	5494	1	13	3.7	26.3
KJ627656.1	hsa-miR-4280	100	13	0	0	5392	5404	14	2	3.7	26.3
KJ627656.1	hsa-miR-2278	100	13	0	0	368	380	13	1	3.7	26.3
KJ627656.1	hsa-miR-1197	100	13	0	0	12502	12514	18	6	3.7	26.3
KJ627656.1	hsa-miR-1248	100	13	0	0	4748	4760	18	6	3.7	26.3
KJ627656.1	hsa-miR-146a-5p	100	13	0	0	2346	2358	7	19	3.7	26.3
KJ627657.1	hsa-miR-495-5p	100	15	0	0	11385	11399	5	19	0.24	30.2
KJ627657.1	hsa-miR-1273f	100	14	0	0	5498	5511	14	1	0.93	28.2
KJ627657.1	hsa-miR-5695	100	13	0	0	2641	2653	6	18	3.7	26.3
KJ627657.1	hsa-miR-5004-5p	100	13	0	0	2377	2389	8	20	3.7	26.3
KJ643514.1	hsa-miR-4719	100	13	0	0	5482	5494	1	13	3.7	26.3
KJ627657.1	hsa-miR-4280	100	13	0	0	5364	5376	14	2	3.7	26.3
KJ627657.1	hsa-miR-2278	100	13	0	0	341	353	13	1	3.7	26.3
KJ627657.1	hsa-miR-1197	100	13	0	0	12474	12486	18	6	3.7	26.3
KJ627657.1	hsa-miR-146a-5p	100	13	0	0	2320	2332	7	19	3.7	26.3
KJ627659.1	hsa-miR-495-5p	100	15	0	0	11369	11383	5	19	0.24	30.2
KJ627659.1	hsa-miR-1273f	100	14	0	0	5482	5495	14	1	0.93	28.2
KJ627659.1	hsa-miR-5695	100	13	0	0	2625	2637	6	18	3.7	26.3
KJ627659.1	hsa-miR-5004-5p	100	13	0	0	2361	2373	8	20	3.7	26.3
KJ627649.1	hsa-miR-4719	100	13	0	0	5483	5495	1	13	3.7	26.3
KJ627659.1	hsa-miR-4280	100	13	0	0	5348	5360	14	2	3.7	26.3
KJ627659.1	hsa-miR-2278	100	13	0	0	325	337	13	1	3.7	26.3
KJ627659.1	hsa-miR-1197	100	13	0	0	12458	12470	18	6	3.7	26.3
KJ627659.1	hsa-miR-146a-5p	100	13	0	0	2304	2316	7	19	3.7	26.3
KJ627662.1	hsa-miR-495-5p	100	15	0	0	11385	11399	5	19	0.24	30.2
KJ627662.1	hsa-miR-1273f	100	14	0	0	5498	5511	14	1	0.93	28.2
KJ627662.1	hsa-miR-5695	100	13	0	0	2639	2651	6	18	3.7	26.3
KJ627662.1	hsa-miR-5004-5p	100	13	0	0	2375	2387	8	20	3.7	26.3
KJ643498.1	hsa-miR-4719	100	13	0	0	5484	5496	1	13	3.7	26.3
KJ627662.1	hsa-miR-4280	100	13	0	0	5364	5376	14	2	3.7	26.3
KJ627662.1	hsa-miR-2278	100	13	0	0	339	351	13	1	3.7	26.3
KJ627662.1	hsa-miR-1197	100	13	0	0	12474	12486	18	6	3.7	26.3
KJ627662.1	hsa-miR-1248	100	13	0	0	4720	4732	18	6	3.7	26.3
KJ627662.1	hsa-miR-146a-5p	100	13	0	0	2318	2330	7	19	3.7	26.3
KJ627663.1	hsa-miR-495-5p	100	15	0	0	11338	11352	5	19	0.24	30.2
KJ627663.1	hsa-miR-1273f	100	14	0	0	5451	5464	14	1	0.93	28.2
KJ627663.1	hsa-miR-5695	100	13	0	0	2594	2606	6	18	3.7	26.3
KJ627663.1	hsa-miR-5004-5p	100	13	0	0	2330	2342	8	20	3.7	26.3
KJ643563.1	hsa-miR-4719	100	13	0	0	5484	5496	1	13	3.7	26.3
KJ627663.1	hsa-miR-4280	100	13	0	0	5317	5329	14	2	3.7	26.3
KJ627663.1	hsa-miR-2278	100	13	0	0	295	307	13	1	3.7	26.3
KJ627663.1	hsa-miR-1197	100	13	0	0	12427	12439	18	6	3.7	26.3
KJ627663.1	hsa-miR-1248	100	13	0	0	4673	4685	18	6	3.7	26.3
KJ627663.1	hsa-miR-146a-5p	100	13	0	0	2273	2285	7	19	3.7	26.3
KJ627664.1	hsa-miR-495-5p	100	15	0	0	11366	11380	5	19	0.24	30.2
KJ627664.1	hsa-miR-1273f	100	14	0	0	5479	5492	14	1	0.93	28.2
KJ627664.1	hsa-miR-5695	100	13	0	0	2622	2634	6	18	3.7	26.3
KJ627664.1	hsa-miR-5004-5p	100	13	0	0	2358	2370	8	20	3.7	26.3
KJ643589.1	hsa-miR-4719	100	13	0	0	5484	5496	1	13	3.7	26.3
KJ627664.1	hsa-miR-4280	100	13	0	0	5345	5357	14	2	3.7	26.3
KJ627664.1	hsa-miR-2278	100	13	0	0	323	335	13	1	3.7	26.3
KJ627664.1	hsa-miR-1197	100	13	0	0	12455	12467	18	6	3.7	26.3
KJ627664.1	hsa-miR-1248	100	13	0	0	4701	4713	18	6	3.7	26.3
KJ627664.1	hsa-miR-146a-5p	100	13	0	0	2301	2313	7	19	3.7	26.3
KJ627666.1	hsa-miR-495-5p	100	15	0	0	11374	11388	5	19	0.24	30.2
KJ627666.1	hsa-miR-1273f	100	14	0	0	5487	5500	14	1	0.93	28.2
KJ627666.1	hsa-miR-5695	100	13	0	0	2627	2639	6	18	3.7	26.3
KJ627666.1	hsa-miR-5004-5p	100	13	0	0	2363	2375	8	20	3.7	26.3
KJ643464.1	hsa-miR-4719	100	13	0	0	5485	5497	1	13	3.7	26.3
KJ627666.1	hsa-miR-4280	100	13	0	0	5353	5365	14	2	3.7	26.3
KJ627666.1	hsa-miR-2278	100	13	0	0	327	339	13	1	3.7	26.3
KJ627666.1	hsa-miR-1197	100	13	0	0	12463	12475	18	6	3.7	26.3
KJ627666.1	hsa-miR-1248	100	13	0	0	4709	4721	18	6	3.7	26.3
KJ627666.1	hsa-miR-146a-5p	100	13	0	0	2306	2318	7	19	3.7	26.3
KJ627667.1	hsa-miR-495-5p	100	15	0	0	11374	11388	5	19	0.24	30.2
KJ627667.1	hsa-miR-1273f	100	14	0	0	5487	5500	14	1	0.93	28.2
KJ627667.1	hsa-miR-5695	100	13	0	0	2627	2639	6	18	3.7	26.3
KJ627667.1	hsa-miR-5004-5p	100	13	0	0	2363	2375	8	20	3.7	26.3
KJ643466.1	hsa-miR-4719	100	13	0	0	5485	5497	1	13	3.7	26.3
KJ627667.1	hsa-miR-4280	100	13	0	0	5353	5365	14	2	3.7	26.3
KJ627667.1	hsa-miR-2278	100	13	0	0	327	339	13	1	3.7	26.3
KJ627667.1	hsa-miR-1197	100	13	0	0	12463	12475	18	6	3.7	26.3
KJ627667.1	hsa-miR-1248	100	13	0	0	4709	4721	18	6	3.7	26.3
KJ627667.1	hsa-miR-146a-5p	100	13	0	0	2306	2318	7	19	3.7	26.3
KJ627668.1	hsa-miR-495-5p	100	15	0	0	11441	11455	5	19	0.24	30.2
KJ627668.1	hsa-miR-1273f	100	14	0	0	5554	5567	14	1	0.94	28.2
KJ627668.1	hsa-miR-5695	100	13	0	0	2694	2706	6	18	3.7	26.3
KJ627668.1	hsa-miR-5004-5p	100	13	0	0	2430	2442	8	20	3.7	26.3
KJ643484.1	hsa-miR-4719	100	13	0	0	5485	5497	1	13	3.7	26.3
KJ627668.1	hsa-miR-4280	100	13	0	0	5420	5432	14	2	3.7	26.3
KJ627668.1	hsa-miR-2278	100	13	0	0	394	406	13	1	3.7	26.3
KJ627668.1	hsa-miR-1197	100	13	0	0	12530	12542	18	6	3.7	26.3
KJ627668.1	hsa-miR-1248	100	13	0	0	4776	4788	18	6	3.7	26.3
KJ627668.1	hsa-miR-146a-5p	100	13	0	0	2373	2385	7	19	3.7	26.3
KJ627670.1	hsa-miR-495-5p	100	15	0	0	11342	11356	5	19	0.24	30.2
KJ627670.1	hsa-miR-1273f	100	14	0	0	5455	5468	14	1	0.93	28.2
KJ627670.1	hsa-miR-5695	100	13	0	0	2599	2611	6	18	3.7	26.3
KJ627670.1	hsa-miR-5004-5p	100	13	0	0	2335	2347	8	20	3.7	26.3
KJ643544.1	hsa-miR-4719	100	13	0	0	5485	5497	1	13	3.7	26.3
KJ627670.1	hsa-miR-4280	100	13	0	0	5321	5333	14	2	3.7	26.3
KJ627670.1	hsa-miR-2278	100	13	0	0	299	311	13	1	3.7	26.3
KJ627670.1	hsa-miR-1197	100	13	0	0	12431	12443	18	6	3.7	26.3
KJ627670.1	hsa-miR-1248	100	13	0	0	4677	4689	18	6	3.7	26.3
KJ627670.1	hsa-miR-146a-5p	100	13	0	0	2278	2290	7	19	3.7	26.3
KJ627671.1	hsa-miR-495-5p	100	15	0	0	11386	11400	5	19	0.24	30.2
KJ627671.1	hsa-miR-1273f	100	14	0	0	5499	5512	14	1	0.93	28.2
KJ627671.1	hsa-miR-5695	100	13	0	0	2641	2653	6	18	3.7	26.3
KJ627671.1	hsa-miR-5004-5p	100	13	0	0	2377	2389	8	20	3.7	26.3
KJ643542.1	hsa-miR-4719	100	13	0	0	5486	5498	1	13	3.7	26.3
KJ627671.1	hsa-miR-4280	100	13	0	0	5365	5377	14	2	3.7	26.3
KJ627671.1	hsa-miR-2278	100	13	0	0	341	353	13	1	3.7	26.3
KJ627671.1	hsa-miR-1197	100	13	0	0	12475	12487	18	6	3.7	26.3
KJ627671.1	hsa-miR-1248	100	13	0	0	4721	4733	18	6	3.7	26.3
KJ627671.1	hsa-miR-146a-5p	100	13	0	0	2320	2332	7	19	3.7	26.3
KJ627672.1	hsa-miR-495-5p	100	15	0	0	11377	11391	5	19	0.24	30.2
KJ627672.1	hsa-miR-1273f	100	14	0	0	5490	5503	14	1	0.93	28.2
KJ627672.1	hsa-miR-5695	100	13	0	0	2639	2651	6	18	3.7	26.3
KJ627672.1	hsa-miR-5004-5p	100	13	0	0	2375	2387	8	20	3.7	26.3
KJ627686.1	hsa-miR-4719	100	13	0	0	5487	5499	1	13	3.7	26.3
KJ627672.1	hsa-miR-4280	100	13	0	0	5356	5368	14	2	3.7	26.3
KJ627672.1	hsa-miR-2278	100	13	0	0	339	351	13	1	3.7	26.3
KJ627672.1	hsa-miR-1197	100	13	0	0	12466	12478	18	6	3.7	26.3
KJ627672.1	hsa-miR-1248	100	13	0	0	4712	4724	18	6	3.7	26.3
KJ627672.1	hsa-miR-146a-5p	100	13	0	0	2318	2330	7	19	3.7	26.3
KJ627674.1	hsa-miR-495-5p	100	15	0	0	11374	11388	5	19	0.24	30.2
KJ627674.1	hsa-miR-1273f	100	14	0	0	5487	5500	14	1	0.93	28.2
KJ627674.1	hsa-miR-5695	100	13	0	0	2636	2648	6	18	3.7	26.3
KJ627674.1	hsa-miR-5004-5p	100	13	0	0	2372	2384	8	20	3.7	26.3
KJ643535.1	hsa-miR-4719	100	13	0	0	5487	5499	1	13	3.7	26.3
KJ627674.1	hsa-miR-4280	100	13	0	0	5353	5365	14	2	3.7	26.3
KJ627674.1	hsa-miR-2278	100	13	0	0	336	348	13	1	3.7	26.3
KJ627674.1	hsa-miR-1197	100	13	0	0	12463	12475	18	6	3.7	26.3
KJ627674.1	hsa-miR-1248	100	13	0	0	4709	4721	18	6	3.7	26.3
KJ627674.1	hsa-miR-146a-5p	100	13	0	0	2315	2327	7	19	3.7	26.3
KJ627675.1	hsa-miR-495-5p	100	15	0	0	11374	11388	5	19	0.24	30.2
KJ627675.1	hsa-miR-1273f	100	14	0	0	5487	5500	14	1	0.93	28.2
KJ627675.1	hsa-miR-5695	100	13	0	0	2636	2648	6	18	3.7	26.3
KJ627675.1	hsa-miR-5004-5p	100	13	0	0	2372	2384	8	20	3.7	26.3
KJ643505.1	hsa-miR-4719	100	13	0	0	5488	5500	1	13	3.7	26.3
KJ627675.1	hsa-miR-4280	100	13	0	0	5353	5365	14	2	3.7	26.3
KJ627675.1	hsa-miR-2278	100	13	0	0	336	348	13	1	3.7	26.3
KJ627675.1	hsa-miR-1197	100	13	0	0	12463	12475	18	6	3.7	26.3
KJ627675.1	hsa-miR-1248	100	13	0	0	4709	4721	18	6	3.7	26.3
KJ627675.1	hsa-miR-146a-5p	100	13	0	0	2315	2327	7	19	3.7	26.3
KJ627676.1	hsa-miR-495-5p	100	15	0	0	11341	11355	5	19	0.24	30.2
KJ627676.1	hsa-miR-1273f	100	14	0	0	5454	5467	14	1	0.93	28.2
KJ627676.1	hsa-miR-5695	100	13	0	0	2594	2606	6	18	3.7	26.3
KJ627676.1	hsa-miR-5004-5p	100	13	0	0	2330	2342	8	20	3.7	26.3
KF826847.1	hsa-miR-4719	100	13	0	0	5490	5502	1	13	3.7	26.3
KJ627676.1	hsa-miR-4280	100	13	0	0	5320	5332	14	2	3.7	26.3
KJ627676.1	hsa-miR-2278	100	13	0	0	294	306	13	1	3.7	26.3
KJ627676.1	hsa-miR-1197	100	13	0	0	12430	12442	18	6	3.7	26.3
KJ627676.1	hsa-miR-146a-5p	100	13	0	0	2273	2285	7	19	3.7	26.3
KJ627678.1	hsa-miR-1273f	100	14	0	0	5501	5514	14	1	0.93	28.2
KJ627678.1	hsa-miR-5695	100	13	0	0	2642	2654	6	18	3.7	26.3
KJ627678.1	hsa-miR-5004-5p	100	13	0	0	2378	2390	8	20	3.7	26.3
KJ643565.1	hsa-miR-4719	100	13	0	0	5491	5503	1	13	3.7	26.3
KJ627678.1	hsa-miR-4280	100	13	0	0	5367	5379	14	2	3.7	26.3
KJ627678.1	hsa-miR-2278	100	13	0	0	342	354	13	1	3.7	26.3
KJ627678.1	hsa-miR-1197	100	13	0	0	12477	12489	18	6	3.7	26.3
KJ627678.1	hsa-miR-1248	100	13	0	0	4723	4735	18	6	3.7	26.3
KJ627678.1	hsa-miR-146a-5p	100	13	0	0	2321	2333	7	19	3.7	26.3
KJ627679.1	hsa-miR-1273f	100	14	0	0	5481	5494	14	1	0.93	28.2
KJ627679.1	hsa-miR-5695	100	13	0	0	2622	2634	6	18	3.7	26.3
KJ627679.1	hsa-miR-5004-5p	100	13	0	0	2358	2370	8	20	3.7	26.3
KF973325.1	hsa-miR-4719	100	13	0	0	5493	5505	1	13	3.7	26.3
KJ627679.1	hsa-miR-4280	100	13	0	0	5347	5359	14	2	3.7	26.3
KJ627679.1	hsa-miR-2278	100	13	0	0	322	334	13	1	3.7	26.3
KJ627679.1	hsa-miR-1197	100	13	0	0	12457	12469	18	6	3.7	26.3
KJ627679.1	hsa-miR-1248	100	13	0	0	4703	4715	18	6	3.7	26.3
KJ627679.1	hsa-miR-146a-5p	100	13	0	0	2301	2313	7	19	3.7	26.3
KJ627682.1	hsa-miR-1273f	100	14	0	0	5480	5493	14	1	0.93	28.2
KJ627682.1	hsa-miR-5695	100	13	0	0	2621	2633	6	18	3.7	26.3
KJ627682.1	hsa-miR-5004-5p	100	13	0	0	2357	2369	8	20	3.7	26.3
KJ627656.1	hsa-miR-4719	100	13	0	0	5493	5505	1	13	3.7	26.3
KJ627682.1	hsa-miR-4280	100	13	0	0	5346	5358	14	2	3.7	26.3
KJ627682.1	hsa-miR-2278	100	13	0	0	322	334	13	1	3.7	26.3
KJ627682.1	hsa-miR-1197	100	13	0	0	12456	12468	18	6	3.7	26.3
KJ627682.1	hsa-miR-1248	100	13	0	0	4702	4714	18	6	3.7	26.3
KJ627682.1	hsa-miR-146a-5p	100	13	0	0	2300	2312	7	19	3.7	26.3
KJ627683.1	hsa-miR-1273f	100	14	0	0	5459	5472	14	1	0.93	28.2
KJ627683.1	hsa-miR-5695	100	13	0	0	2600	2612	6	18	3.7	26.3
KJ627683.1	hsa-miR-5004-5p	100	13	0	0	2336	2348	8	20	3.7	26.3
KJ643495.1	hsa-miR-4719	100	13	0	0	5494	5506	1	13	3.7	26.3
KJ627683.1	hsa-miR-4280	100	13	0	0	5325	5337	14	2	3.7	26.3
KJ627683.1	hsa-miR-2278	100	13	0	0	301	313	13	1	3.7	26.3
KJ627683.1	hsa-miR-1197	100	13	0	0	12435	12447	18	6	3.7	26.3
KJ627683.1	hsa-miR-1248	100	13	0	0	4681	4693	18	6	3.7	26.3
KJ627683.1	hsa-miR-146a-5p	100	13	0	0	2279	2291	7	19	3.7	26.3
KJ627684.1	hsa-miR-1273f	100	14	0	0	5499	5512	14	1	0.93	28.2
KJ627684.1	hsa-miR-5695	100	13	0	0	2640	2652	6	18	3.7	26.3
KJ627684.1	hsa-miR-5004-5p	100	13	0	0	2376	2388	8	20	3.7	26.3
KJ643508.1	hsa-miR-4719	100	13	0	0	5495	5507	1	13	3.7	26.3
KJ627684.1	hsa-miR-4280	100	13	0	0	5365	5377	14	2	3.7	26.3
KJ627684.1	hsa-miR-2278	100	13	0	0	341	353	13	1	3.7	26.3
KJ627684.1	hsa-miR-1197	100	13	0	0	12475	12487	18	6	3.7	26.3
KJ627684.1	hsa-miR-1248	100	13	0	0	4721	4733	18	6	3.7	26.3
KJ627684.1	hsa-miR-146a-5p	100	13	0	0	2319	2331	7	19	3.7	26.3
KJ627685.1	hsa-miR-495-5p	100	15	0	0	11390	11404	5	19	0.24	30.2
KJ627685.1	hsa-miR-1273f	100	14	0	0	5503	5516	14	1	0.93	28.2
KJ627685.1	hsa-miR-5695	100	13	0	0	2644	2656	6	18	3.7	26.3
KJ627685.1	hsa-miR-5004-5p	100	13	0	0	2380	2392	8	20	3.7	26.3
KJ643550.1	hsa-miR-4719	100	13	0	0	5496	5508	1	13	3.7	26.3
KJ627685.1	hsa-miR-4280	100	13	0	0	5369	5381	14	2	3.7	26.3
KJ627685.1	hsa-miR-2278	100	13	0	0	344	356	13	1	3.7	26.3
KJ627685.1	hsa-miR-1197	100	13	0	0	12479	12491	18	6	3.7	26.3
KJ627685.1	hsa-miR-1248	100	13	0	0	4725	4737	18	6	3.7	26.3
KJ627685.1	hsa-miR-146a-5p	100	13	0	0	2323	2335	7	19	3.7	26.3
KJ627686.1	hsa-miR-495-5p	100	15	0	0	11407	11421	5	19	0.24	30.2
KJ627686.1	hsa-miR-1273f	100	14	0	0	5520	5533	14	1	0.94	28.2
KJ627686.1	hsa-miR-5695	100	13	0	0	2661	2673	6	18	3.7	26.3
KJ627686.1	hsa-miR-5004-5p	100	13	0	0	2397	2409	8	20	3.7	26.3
KJ643569.1	hsa-miR-4719	100	13	0	0	5497	5509	1	13	3.7	26.3
[truncated: 1,990 more rows]

## Sheet: PT RSV A-vSAs
Row Labels	Count of miRNA
hsa-miR-2278	393
hsa-miR-4280	360
hsa-miR-1273f	206
hsa-miR-4753-3p	3
hsa-miR-592	3
hsa-miR-4639-3p	1
Grand Total	966

## Sheet: Sheet2
RSV accession	miRNA	%Identity	Alignment length	mismatches	gaps	RSV start	RSV end	miRNA start	miRNA end	Evalue	Score
KJ627663.1	hsa-miR-4719	100	13	0	0	5418	5430	1	13	3.7	26.3
KF973332.1	hsa-miR-4719	100	13	0	0	5419	5431	1	13	3.7	26.3
KF973335.1	hsa-miR-4719	100	13	0	0	5421	5433	1	13	3.7	26.3
KJ627676.1	hsa-miR-4719	100	13	0	0	5421	5433	1	13	3.7	26.3
KJ627721.1	hsa-miR-4719	100	13	0	0	5421	5433	1	13	3.7	26.3
KJ643567.1	hsa-miR-4719	100	13	0	0	5421	5433	1	13	3.7	26.3
KJ627670.1	hsa-miR-4719	100	13	0	0	5422	5434	1	13	3.7	26.3
KJ643469.1	hsa-miR-4719	100	13	0	0	5422	5434	1	13	3.7	26.3
KJ643517.1	hsa-miR-4719	100	13	0	0	5422	5434	1	13	3.7	26.3
KJ627728.1	hsa-miR-4719	100	13	0	0	5423	5435	1	13	3.7	26.3
KJ643504.1	hsa-miR-4719	100	13	0	0	5423	5435	1	13	3.7	26.3
KJ627727.1	hsa-miR-4719	100	13	0	0	5424	5436	1	13	3.7	26.3
KF973326.1	hsa-miR-4719	100	13	0	0	5425	5437	1	13	3.7	26.3
KF973336.1	hsa-miR-4719	100	13	0	0	5425	5437	1	13	3.7	26.3
KJ627683.1	hsa-miR-4719	100	13	0	0	5426	5438	1	13	3.7	26.3
KJ643491.1	hsa-miR-4719	100	13	0	0	5426	5438	1	13	3.7	26.3
KJ643573.1	hsa-miR-4719	100	13	0	0	5426	5438	1	13	3.7	26.3
KJ643527.1	hsa-miR-4719	100	13	0	0	5435	5447	1	13	3.7	26.3
KJ627718.1	hsa-miR-4719	100	13	0	0	5437	5449	1	13	3.7	26.3
KJ672462.1	hsa-miR-4719	100	13	0	0	5438	5450	1	13	3.7	26.3
KJ672483.1	hsa-miR-4719	100	13	0	0	5438	5450	1	13	3.7	26.3
KJ672474.1	hsa-miR-4719	100	13	0	0	5439	5451	1	13	3.7	26.3
KJ672479.1	hsa-miR-4719	100	13	0	0	5439	5451	1	13	3.7	26.3
KJ643540.1	hsa-miR-4719	100	13	0	0	5440	5452	1	13	3.7	26.3
KJ672447.1	hsa-miR-4719	100	13	0	0	5440	5452	1	13	3.7	26.3
KJ627723.1	hsa-miR-4719	100	13	0	0	5442	5454	1	13	3.7	26.3
KJ643583.1	hsa-miR-4719	100	13	0	0	5443	5455	1	13	3.7	26.3
KJ643478.1	hsa-miR-4719	100	13	0	0	5444	5456	1	13	3.7	26.3
KJ627664.1	hsa-miR-4719	100	13	0	0	5446	5458	1	13	3.7	26.3
KJ627682.1	hsa-miR-4719	100	13	0	0	5447	5459	1	13	3.7	26.3
KJ643502.1	hsa-miR-4719	100	13	0	0	5447	5459	1	13	3.7	26.3
KJ627679.1	hsa-miR-4719	100	13	0	0	5448	5460	1	13	3.7	26.3
KJ627719.1	hsa-miR-4719	100	13	0	0	5448	5460	1	13	3.7	26.3
KF973329.1	hsa-miR-4719	100	13	0	0	5449	5461	1	13	3.7	26.3
KJ627659.1	hsa-miR-4719	100	13	0	0	5449	5461	1	13	3.7	26.3
KJ627709.1	hsa-miR-4719	100	13	0	0	5449	5461	1	13	3.7	26.3
KJ643476.1	hsa-miR-4719	100	13	0	0	5450	5462	1	13	3.7	26.3
KJ643485.1	hsa-miR-4719	100	13	0	0	5450	5462	1	13	3.7	26.3
KJ643501.1	hsa-miR-4719	100	13	0	0	5450	5462	1	13	3.7	26.3
KJ643518.1	hsa-miR-4719	100	13	0	0	5450	5462	1	13	3.7	26.3
KJ643522.1	hsa-miR-4719	100	13	0	0	5450	5462	1	13	3.7	26.3
KJ643552.1	hsa-miR-4719	100	13	0	0	5450	5462	1	13	3.7	26.3
KJ643575.1	hsa-miR-4719	100	13	0	0	5451	5463	1	13	3.7	26.3
KJ643585.1	hsa-miR-4719	100	13	0	0	5451	5463	1	13	3.7	26.3
KF973339.1	hsa-miR-4719	100	13	0	0	5452	5464	1	13	3.7	26.3
KJ627688.1	hsa-miR-4719	100	13	0	0	5452	5464	1	13	3.7	26.3
KJ627666.1	hsa-miR-4719	100	13	0	0	5454	5466	1	13	3.7	26.3
KJ627667.1	hsa-miR-4719	100	13	0	0	5454	5466	1	13	3.7	26.3
KJ627674.1	hsa-miR-4719	100	13	0	0	5454	5466	1	13	3.7	26.3
KJ627675.1	hsa-miR-4719	100	13	0	0	5454	5466	1	13	3.7	26.3
KJ627710.1	hsa-miR-4719	100	13	0	0	5454	5466	1	13	3.7	26.3
KJ643488.1	hsa-miR-4719	100	13	0	0	5454	5466	1	13	3.7	26.3
KJ643503.1	hsa-miR-4719	100	13	0	0	5454	5466	1	13	3.7	26.3
KJ643507.1	hsa-miR-4719	100	13	0	0	5454	5466	1	13	3.7	26.3
KJ627708.1	hsa-miR-4719	100	13	0	0	5455	5467	1	13	3.7	26.3
KJ643471.1	hsa-miR-4719	100	13	0	0	5456	5468	1	13	3.7	26.3
KJ643481.1	hsa-miR-4719	100	13	0	0	5456	5468	1	13	3.7	26.3
KJ643586.1	hsa-miR-4719	100	13	0	0	5456	5468	1	13	3.7	26.3
KJ627672.1	hsa-miR-4719	100	13	0	0	5457	5469	1	13	3.7	26.3
KJ643474.1	hsa-miR-4719	100	13	0	0	5457	5469	1	13	3.7	26.3
KJ643524.1	hsa-miR-4719	100	13	0	0	5461	5473	1	13	3.7	26.3
KJ627715.1	hsa-miR-4719	100	13	0	0	5462	5474	1	13	3.7	26.3
KJ643513.1	hsa-miR-4719	100	13	0	0	5462	5474	1	13	3.7	26.3
KJ643546.1	hsa-miR-4719	100	13	0	0	5464	5476	1	13	3.7	26.3
KF973320.1	hsa-miR-4719	100	13	0	0	5465	5477	1	13	3.7	26.3
KF973323.1	hsa-miR-4719	100	13	0	0	5465	5477	1	13	3.7	26.3
KJ627657.1	hsa-miR-4719	100	13	0	0	5465	5477	1	13	3.7	26.3
KJ627662.1	hsa-miR-4719	100	13	0	0	5465	5477	1	13	3.7	26.3
KJ627720.1	hsa-miR-4719	100	13	0	0	5465	5477	1	13	3.7	26.3
KJ627724.1	hsa-miR-4719	100	13	0	0	5465	5477	1	13	3.7	26.3
KF973319.1	hsa-miR-4719	100	13	0	0	5466	5478	1	13	3.7	26.3
KF973330.1	hsa-miR-4719	100	13	0	0	5466	5478	1	13	3.7	26.3
KJ627671.1	hsa-miR-4719	100	13	0	0	5466	5478	1	13	3.7	26.3
KJ627684.1	hsa-miR-4719	100	13	0	0	5466	5478	1	13	3.7	26.3
KJ627716.1	hsa-miR-4719	100	13	0	0	5466	5478	1	13	3.7	26.3
KJ627731.1	hsa-miR-4719	100	13	0	0	5466	5478	1	13	3.7	26.3
KJ643494.1	hsa-miR-4719	100	13	0	0	5466	5478	1	13	3.7	26.3
KJ643529.1	hsa-miR-4719	100	13	0	0	5466	5478	1	13	3.7	26.3
KF973321.1	hsa-miR-4719	100	13	0	0	5467	5479	1	13	3.7	26.3
KF973322.1	hsa-miR-4719	100	13	0	0	5467	5479	1	13	3.7	26.3
KF973324.1	hsa-miR-4719	100	13	0	0	5467	5479	1	13	3.7	26.3
KF973327.1	hsa-miR-4719	100	13	0	0	5467	5479	1	13	3.7	26.3
KF973328.1	hsa-miR-4719	100	13	0	0	5467	5479	1	13	3.7	26.3
KF973333.1	hsa-miR-4719	100	13	0	0	5467	5479	1	13	3.7	26.3
KF973338.1	hsa-miR-4719	100	13	0	0	5467	5479	1	13	3.7	26.3
KF973340.1	hsa-miR-4719	100	13	0	0	5467	5479	1	13	3.7	26.3
KJ627722.1	hsa-miR-4719	100	13	0	0	5467	5479	1	13	3.7	26.3
KF530268.1	hsa-miR-4719	100	13	0	0	5468	5480	1	13	3.7	26.3
KJ627678.1	hsa-miR-4719	100	13	0	0	5468	5480	1	13	3.7	26.3
KJ627725.1	hsa-miR-4719	100	13	0	0	5468	5480	1	13	3.7	26.3
KJ643510.1	hsa-miR-4719	100	13	0	0	5468	5480	1	13	3.7	26.3
KJ643512.1	hsa-miR-4719	100	13	0	0	5468	5480	1	13	3.7	26.3
KJ643530.1	hsa-miR-4719	100	13	0	0	5468	5480	1	13	3.7	26.3
KJ643531.1	hsa-miR-4719	100	13	0	0	5468	5480	1	13	3.7	26.3
KJ643551.1	hsa-miR-4719	100	13	0	0	5468	5480	1	13	3.7	26.3
KJ643570.1	hsa-miR-4719	100	13	0	0	5468	5480	1	13	3.7	26.3
KJ643572.1	hsa-miR-4719	100	13	0	0	5468	5480	1	13	3.7	26.3
KJ643576.1	hsa-miR-4719	100	13	0	0	5468	5480	1	13	3.7	26.3
KJ643556.1	hsa-miR-4719	100	13	0	0	5469	5481	1	13	3.7	26.3
KJ643571.1	hsa-miR-4719	100	13	0	0	5469	5481	1	13	3.7	26.3
KJ627685.1	hsa-miR-4719	100	13	0	0	5470	5482	1	13	3.7	26.3
KJ643483.1	hsa-miR-4719	100	13	0	0	5470	5482	1	13	3.7	26.3
KJ643554.1	hsa-miR-4719	100	13	0	0	5470	5482	1	13	3.7	26.3
KJ643537.1	hsa-miR-4719	100	13	0	0	5472	5484	1	13	3.7	26.3
KJ643568.1	hsa-miR-4719	100	13	0	0	5472	5484	1	13	3.7	26.3
KJ643553.1	hsa-miR-4719	100	13	0	0	5474	5486	1	13	3.7	26.3
KJ643574.1	hsa-miR-4719	100	13	0	0	5475	5487	1	13	3.7	26.3
KJ643549.1	hsa-miR-4719	100	13	0	0	5476	5488	1	13	3.7	26.3
KJ627687.1	hsa-miR-4719	100	13	0	0	5477	5489	1	13	3.7	26.3
KJ627729.1	hsa-miR-4719	100	13	0	0	5477	5489	1	13	3.7	26.3
KJ643493.1	hsa-miR-4719	100	13	0	0	5477	5489	1	13	3.7	26.3
KJ627652.1	hsa-miR-4719	100	13	0	0	5478	5490	1	13	3.7	26.3
KJ643467.1	hsa-miR-4719	100	13	0	0	5478	5490	1	13	3.7	26.3
KJ643475.1	hsa-miR-4719	100	13	0	0	5478	5490	1	13	3.7	26.3
KJ643520.1	hsa-miR-4719	100	13	0	0	5478	5490	1	13	3.7	26.3
KJ643555.1	hsa-miR-4719	100	13	0	0	5478	5490	1	13	3.7	26.3
KJ627714.1	hsa-miR-4719	100	13	0	0	5479	5491	1	13	3.7	26.3
KF530260.1	hsa-miR-4719	100	13	0	0	5480	5492	1	13	3.6	26.3
KF826852.1	hsa-miR-4719	100	13	0	0	5480	5492	1	13	3.7	26.3
KJ643543.1	hsa-miR-4719	100	13	0	0	5480	5492	1	13	3.7	26.3
JF920058.1	hsa-miR-4719	100	13	0	0	5481	5493	1	13	3.7	26.3
KF826846.1	hsa-miR-4719	100	13	0	0	5481	5493	1	13	3.7	26.3
KJ627733.1	hsa-miR-4719	100	13	0	0	5481	5493	1	13	3.7	26.3
KJ643470.1	hsa-miR-4719	100	13	0	0	5481	5493	1	13	3.7	26.3
KF826824.1	hsa-miR-4719	100	13	0	0	5482	5494	1	13	3.7	26.3
KJ643514.1	hsa-miR-4719	100	13	0	0	5482	5494	1	13	3.7	26.3
KJ627649.1	hsa-miR-4719	100	13	0	0	5483	5495	1	13	3.7	26.3
KJ643498.1	hsa-miR-4719	100	13	0	0	5484	5496	1	13	3.7	26.3
KJ643563.1	hsa-miR-4719	100	13	0	0	5484	5496	1	13	3.7	26.3
KJ643589.1	hsa-miR-4719	100	13	0	0	5484	5496	1	13	3.7	26.3
KJ643464.1	hsa-miR-4719	100	13	0	0	5485	5497	1	13	3.7	26.3
KJ643466.1	hsa-miR-4719	100	13	0	0	5485	5497	1	13	3.7	26.3
KJ643484.1	hsa-miR-4719	100	13	0	0	5485	5497	1	13	3.7	26.3
KJ643544.1	hsa-miR-4719	100	13	0	0	5485	5497	1	13	3.7	26.3
KJ643542.1	hsa-miR-4719	100	13	0	0	5486	5498	1	13	3.7	26.3
KJ627686.1	hsa-miR-4719	100	13	0	0	5487	5499	1	13	3.7	26.3
KJ643535.1	hsa-miR-4719	100	13	0	0	5487	5499	1	13	3.7	26.3
KJ643505.1	hsa-miR-4719	100	13	0	0	5488	5500	1	13	3.7	26.3
KF826847.1	hsa-miR-4719	100	13	0	0	5490	5502	1	13	3.7	26.3
KJ643565.1	hsa-miR-4719	100	13	0	0	5491	5503	1	13	3.7	26.3
KF973325.1	hsa-miR-4719	100	13	0	0	5493	5505	1	13	3.7	26.3
KJ627656.1	hsa-miR-4719	100	13	0	0	5493	5505	1	13	3.7	26.3
KJ643495.1	hsa-miR-4719	100	13	0	0	5494	5506	1	13	3.7	26.3
KJ643508.1	hsa-miR-4719	100	13	0	0	5495	5507	1	13	3.7	26.3
KJ643550.1	hsa-miR-4719	100	13	0	0	5496	5508	1	13	3.7	26.3
KJ643569.1	hsa-miR-4719	100	13	0	0	5497	5509	1	13	3.7	26.3
KF973334.1	hsa-miR-4719	100	13	0	0	5498	5510	1	13	3.7	26.3
KJ643499.1	hsa-miR-4719	100	13	0	0	5498	5510	1	13	3.7	26.3
KJ643482.1	hsa-miR-4719	100	13	0	0	5499	5511	1	13	3.7	26.3
KJ643584.1	hsa-miR-4719	100	13	0	0	5499	5511	1	13	3.7	26.3
KJ643506.1	hsa-miR-4719	100	13	0	0	5500	5512	1	13	3.7	26.3
KJ643519.1	hsa-miR-4719	100	13	0	0	5500	5512	1	13	3.7	26.3
KJ643526.1	hsa-miR-4719	100	13	0	0	5500	5512	1	13	3.7	26.3
KJ643534.1	hsa-miR-4719	100	13	0	0	5500	5512	1	13	3.7	26.3
KJ643560.1	hsa-miR-4719	100	13	0	0	5500	5512	1	13	3.7	26.3
KJ643562.1	hsa-miR-4719	100	13	0	0	5500	5512	1	13	3.7	26.3
KJ643564.1	hsa-miR-4719	100	13	0	0	5500	5512	1	13	3.7	26.3
KJ643566.1	hsa-miR-4719	100	13	0	0	5500	5512	1	13	3.7	26.3
KF826828.1	hsa-miR-4719	100	13	0	0	5501	5513	1	13	3.7	26.3
KJ643463.1	hsa-miR-4719	100	13	0	0	5501	5513	1	13	3.7	26.3
KJ643525.1	hsa-miR-4719	100	13	0	0	5501	5513	1	13	3.7	26.3
KJ643579.1	hsa-miR-4719	100	13	0	0	5502	5514	1	13	3.7	26.3
KF826850.1	hsa-miR-4719	100	13	0	0	5503	5515	1	13	3.7	26.3
KF826854.1	hsa-miR-4719	100	13	0	0	5503	5515	1	13	3.7	26.3
JX069802.1	hsa-miR-4719	100	13	0	0	5504	5516	1	13	3.7	26.3
JX069803.1	hsa-miR-4719	100	13	0	0	5504	5516	1	13	3.7	26.3
KF826836.1	hsa-miR-4719	100	13	0	0	5504	5516	1	13	3.7	26.3
KF826837.1	hsa-miR-4719	100	13	0	0	5504	5516	1	13	3.7	26.3
KF826841.1	hsa-miR-4719	100	13	0	0	5504	5516	1	13	3.7	26.3
KF826826.1	hsa-miR-4719	100	13	0	0	5507	5519	1	13	3.7	26.3
KJ643480.1	hsa-miR-4719	100	13	0	0	5507	5519	1	13	3.7	26.3
KJ643497.1	hsa-miR-4719	100	13	0	0	5507	5519	1	13	3.7	26.3
KF826823.1	hsa-miR-4719	100	13	0	0	5508	5520	1	13	3.7	26.3
KJ643468.1	hsa-miR-4719	100	13	0	0	5508	5520	1	13	3.7	26.3
KJ643523.1	hsa-miR-4719	100	13	0	0	5508	5520	1	13	3.7	26.3
KJ643581.1	hsa-miR-4719	100	13	0	0	5508	5520	1	13	3.7	26.3
KJ643477.1	hsa-miR-4719	100	13	0	0	5509	5521	1	13	3.7	26.3
KJ643545.1	hsa-miR-4719	100	13	0	0	5509	5521	1	13	3.7	26.3
KF973331.1	hsa-miR-4719	100	13	0	0	5510	5522	1	13	3.7	26.3
KJ627717.1	hsa-miR-4719	100	13	0	0	5510	5522	1	13	3.7	26.3
KJ643559.1	hsa-miR-4719	100	13	0	0	5513	5525	1	13	3.7	26.3
KJ643462.1	hsa-miR-4719	100	13	0	0	5513	5525	1	13	3.7	26.3
KJ643511.1	hsa-miR-4719	100	13	0	0	5521	5533	1	13	3.7	26.3
KJ643486.1	hsa-miR-4719	100	13	0	0	5521	5533	1	13	3.7	26.3
KJ643473.1	hsa-miR-4719	100	13	0	0	5521	5533	1	13	3.7	26.3
KJ627668.1	hsa-miR-4719	100	13	0	0	5521	5533	1	13	3.7	26.3
KJ643536.1	hsa-miR-4719	100	13	0	0	5522	5534	1	13	3.7	26.3
KJ643528.1	hsa-miR-4719	100	13	0	0	5522	5534	1	13	3.7	26.3
KJ643465.1	hsa-miR-4719	100	13	0	0	5538	5550	1	13	3.7	26.3
KJ643561.1	hsa-miR-4719	100	13	0	0	5548	5560	1	13	3.7	26.3

## Sheet: PT RSV A-vSHs
Row Labels	Count of miRNA
hsa-miR-4719	190
hsa-miR-556-3p	131
hsa-miR-4801	3
hsa-miR-8074	3
hsa-miR-3613-3p	3
hsa-miR-1253	3
hsa-miR-3618	2
hsa-miR-182-5p	2
hsa-miR-8485	2
hsa-miR-4770	2
Grand Total	341

## Sheet: RSV A vSAs
RSV accession	miRNA	%Identity	Alignment length	mismatches	gaps	RSV start	RSV end	miRNA start	miRNA end	Evalue	Score
JF920046.1	hsa-miR-4280	100	13	0	0	5381	5393	14	2	3.7	26.3
JF920046.1	hsa-miR-2278	100	13	0	0	355	367	13	1	3.7	26.3
JF920047.1	hsa-miR-2278	100	13	0	0	355	367	13	1	3.7	26.3
JF920048.1	hsa-miR-4280	100	13	0	0	5381	5393	14	2	3.7	26.3
JF920048.1	hsa-miR-2278	100	13	0	0	355	367	13	1	3.7	26.3
JF920049.1	hsa-miR-4280	100	13	0	0	5381	5393	14	2	3.7	26.3
JF920049.1	hsa-miR-2278	100	13	0	0	355	367	13	1	3.7	26.3
JF920050.1	hsa-miR-4280	100	13	0	0	5381	5393	14	2	3.7	26.3
JF920050.1	hsa-miR-2278	100	13	0	0	355	367	13	1	3.7	26.3
JF920051.1	hsa-miR-4280	100	13	0	0	5381	5393	14	2	3.7	26.3
JF920051.1	hsa-miR-2278	100	13	0	0	355	367	13	1	3.7	26.3
JF920052.1	hsa-miR-4280	100	13	0	0	5378	5390	14	2	3.7	26.3
JF920052.1	hsa-miR-2278	100	13	0	0	355	367	13	1	3.7	26.3
JF920053.1	hsa-miR-4280	100	13	0	0	5378	5390	14	2	3.7	26.3
JF920053.1	hsa-miR-2278	100	13	0	0	355	367	13	1	3.7	26.3
JF920054.1	hsa-miR-4280	100	13	0	0	5378	5390	14	2	3.7	26.3
JF920054.1	hsa-miR-2278	100	13	0	0	355	367	13	1	3.7	26.3
JF920057.1	hsa-miR-2278	100	13	0	0	355	367	13	1	3.7	26.3
JF920058.1	hsa-miR-1273f	100	14	0	0	5514	5527	14	1	0.93	28.2
JF920058.1	hsa-miR-4280	100	13	0	0	5380	5392	14	2	3.7	26.3
JF920058.1	hsa-miR-2278	100	13	0	0	355	367	13	1	3.7	26.3
JF920059.1	hsa-miR-1273f	100	14	0	0	5514	5527	14	1	0.93	28.2
JF920059.1	hsa-miR-4280	100	13	0	0	5380	5392	14	2	3.7	26.3
JF920059.1	hsa-miR-2278	100	13	0	0	355	367	13	1	3.7	26.3
JF920062.1	hsa-miR-2278	100	13	0	0	355	367	13	1	3.7	26.3
JF920065.1	hsa-miR-1273f	100	14	0	0	5514	5527	14	1	0.93	28.2
JF920065.1	hsa-miR-2278	100	13	0	0	355	367	13	1	3.7	26.3
JX069798.1	hsa-miR-4753-3p	100	13	0	0	10335	10347	13	1	3.7	26.3
JX069798.1	hsa-miR-4280	100	13	0	0	5401	5413	14	2	3.7	26.3
JX069799.1	hsa-miR-2278	100	13	0	0	378	390	13	1	3.7	26.3
JX069800.1	hsa-miR-1273f	100	14	0	0	5536	5549	14	1	0.93	28.2
JX069800.1	hsa-miR-2278	100	13	0	0	378	390	13	1	3.7	26.3
JX069801.1	hsa-miR-1273f	100	14	0	0	5536	5549	14	1	0.94	28.2
JX069801.1	hsa-miR-2278	100	13	0	0	378	390	13	1	3.7	26.3
JX069802.1	hsa-miR-1273f	100	14	0	0	5537	5550	14	1	0.93	28.2
JX069802.1	hsa-miR-4280	100	13	0	0	5403	5415	14	2	3.7	26.3
JX069802.1	hsa-miR-2278	100	13	0	0	378	390	13	1	3.7	26.3
JX069803.1	hsa-miR-1273f	100	14	0	0	5537	5550	14	1	0.93	28.2
JX069803.1	hsa-miR-4280	100	13	0	0	5403	5415	14	2	3.7	26.3
JX069803.1	hsa-miR-2278	100	13	0	0	378	390	13	1	3.7	26.3
JX627336.1	hsa-miR-4280	100	13	0	0	5408	5420	14	2	3.7	26.3
JX627336.1	hsa-miR-2278	100	13	0	0	384	396	13	1	3.7	26.3
KC978856.1	hsa-miR-4280	100	13	0	0	5388	5400	14	2	3.7	26.3
KC978856.1	hsa-miR-2278	100	13	0	0	355	367	13	1	3.7	26.3
KF530258.1	hsa-miR-4280	100	13	0	0	5367	5379	14	2	3.7	26.3
KF530258.1	hsa-miR-2278	100	13	0	0	343	355	13	1	3.7	26.3
KF530260.1	hsa-miR-1273f	100	14	0	0	5513	5526	14	1	0.92	28.2
KF530260.1	hsa-miR-2278	100	13	0	0	355	367	13	1	3.6	26.3
KF530261.1	hsa-miR-4280	100	13	0	0	5378	5390	14	2	3.7	26.3
KF530261.1	hsa-miR-2278	100	13	0	0	354	366	13	1	3.7	26.3
KF530263.1	hsa-miR-2278	100	13	0	0	336	348	13	1	3.7	26.3
KF530264.1	hsa-miR-4280	100	13	0	0	5379	5391	14	2	3.7	26.3
KF530264.1	hsa-miR-2278	100	13	0	0	354	366	13	1	3.7	26.3
KF530267.1	hsa-miR-2278	100	13	0	0	325	337	13	1	3.7	26.3
KF530268.1	hsa-miR-1273f	100	14	0	0	5501	5514	14	1	0.93	28.2
KF530268.1	hsa-miR-4280	100	13	0	0	5367	5379	14	2	3.7	26.3
KF530268.1	hsa-miR-2278	100	13	0	0	341	353	13	1	3.7	26.3
KF530269.1	hsa-miR-4280	100	13	0	0	5382	5394	14	2	3.7	26.3
KF530269.1	hsa-miR-2278	100	13	0	0	359	371	13	1	3.7	26.3
KF826821.1	hsa-miR-4280	100	13	0	0	5391	5403	14	2	3.7	26.3
KF826821.1	hsa-miR-2278	100	13	0	0	365	377	13	1	3.7	26.3
KF826823.1	hsa-miR-1273f	100	14	0	0	5541	5554	14	1	0.94	28.2
KF826823.1	hsa-miR-4280	100	13	0	0	5407	5419	14	2	3.7	26.3
KF826823.1	hsa-miR-2278	100	13	0	0	381	393	13	1	3.7	26.3
KF826824.1	hsa-miR-1273f	100	14	0	0	5515	5528	14	1	0.93	28.2
KF826824.1	hsa-miR-4280	100	13	0	0	5381	5393	14	2	3.7	26.3
KF826824.1	hsa-miR-2278	100	13	0	0	355	367	13	1	3.7	26.3
KF826826.1	hsa-miR-1273f	100	14	0	0	5540	5553	14	1	0.94	28.2
KF826826.1	hsa-miR-4280	100	13	0	0	5406	5418	14	2	3.7	26.3
KF826826.1	hsa-miR-2278	100	13	0	0	382	394	13	1	3.7	26.3
KF826827.1	hsa-miR-1273f	100	14	0	0	5544	5557	14	1	0.94	28.2
KF826827.1	hsa-miR-4280	100	13	0	0	5410	5422	14	2	3.7	26.3
KF826827.1	hsa-miR-2278	100	13	0	0	385	397	13	1	3.7	26.3
KF826828.1	hsa-miR-1273f	100	14	0	0	5534	5547	14	1	0.94	28.2
KF826828.1	hsa-miR-4280	100	13	0	0	5400	5412	14	2	3.7	26.3
KF826828.1	hsa-miR-2278	100	13	0	0	378	390	13	1	3.7	26.3
KF826830.1	hsa-miR-4280	100	13	0	0	5399	5411	14	2	3.7	26.3
KF826830.1	hsa-miR-2278	100	13	0	0	378	390	13	1	3.7	26.3
KF826831.1	hsa-miR-4280	100	13	0	0	5409	5421	14	2	3.7	26.3
KF826831.1	hsa-miR-2278	100	13	0	0	387	399	13	1	3.7	26.3
KF826832.1	hsa-miR-1273f	100	14	0	0	5518	5531	14	1	0.94	28.2
KF826832.1	hsa-miR-2278	100	13	0	0	355	367	13	1	3.7	26.3
KF826833.1	hsa-miR-4280	100	13	0	0	5373	5385	14	2	3.7	26.3
KF826833.1	hsa-miR-2278	100	13	0	0	355	367	13	1	3.7	26.3
KF826836.1	hsa-miR-1273f	100	14	0	0	5537	5550	14	1	0.93	28.2
KF826836.1	hsa-miR-4280	100	13	0	0	5403	5415	14	2	3.7	26.3
KF826836.1	hsa-miR-2278	100	13	0	0	378	390	13	1	3.7	26.3
KF826837.1	hsa-miR-1273f	100	14	0	0	5537	5550	14	1	0.94	28.2
KF826837.1	hsa-miR-4280	100	13	0	0	5403	5415	14	2	3.7	26.3
KF826837.1	hsa-miR-2278	100	13	0	0	378	390	13	1	3.7	26.3
KF826838.1	hsa-miR-4280	100	13	0	0	5403	5415	14	2	3.7	26.3
KF826838.1	hsa-miR-2278	100	13	0	0	378	390	13	1	3.7	26.3
KF826840.1	hsa-miR-4280	100	13	0	0	5404	5416	14	2	3.7	26.3
KF826840.1	hsa-miR-2278	100	13	0	0	378	390	13	1	3.7	26.3
KF826841.1	hsa-miR-1273f	100	14	0	0	5537	5550	14	1	0.94	28.2
KF826841.1	hsa-miR-4280	100	13	0	0	5403	5415	14	2	3.7	26.3
KF826841.1	hsa-miR-2278	100	13	0	0	378	390	13	1	3.7	26.3
KF826846.1	hsa-miR-1273f	100	14	0	0	5514	5527	14	1	0.93	28.2
KF826846.1	hsa-miR-4280	100	13	0	0	5380	5392	14	2	3.7	26.3
KF826846.1	hsa-miR-2278	100	13	0	0	355	367	13	1	3.7	26.3
KF826847.1	hsa-miR-1273f	100	14	0	0	5523	5536	14	1	0.94	28.2
KF826847.1	hsa-miR-2278	100	13	0	0	365	377	13	1	3.7	26.3
KF826848.1	hsa-miR-2278	100	13	0	0	373	385	13	1	3.7	26.3
KF826849.1	hsa-miR-4280	100	13	0	0	5401	5413	14	2	3.7	26.3
KF826849.1	hsa-miR-2278	100	13	0	0	378	390	13	1	3.7	26.3
KF826850.1	hsa-miR-1273f	100	14	0	0	5536	5549	14	1	0.94	28.2
KF826850.1	hsa-miR-4280	100	13	0	0	5402	5414	14	2	3.7	26.3
KF826850.1	hsa-miR-2278	100	13	0	0	378	390	13	1	3.7	26.3
KF826852.1	hsa-miR-1273f	100	14	0	0	5513	5526	14	1	0.93	28.2
KF826852.1	hsa-miR-4280	100	13	0	0	5379	5391	14	2	3.7	26.3
KF826854.1	hsa-miR-1273f	100	14	0	0	5536	5549	14	1	0.94	28.2
KF826854.1	hsa-miR-2278	100	13	0	0	378	390	13	1	3.7	26.3
KF826855.1	hsa-miR-4280	100	13	0	0	5379	5391	14	2	3.7	26.3
KF826855.1	hsa-miR-2278	100	13	0	0	355	367	13	1	3.7	26.3
KF826856.1	hsa-miR-4280	100	13	0	0	5401	5413	14	2	3.7	26.3
KF826856.1	hsa-miR-2278	100	13	0	0	378	390	13	1	3.7	26.3
KF973319.1	hsa-miR-1273f	100	14	0	0	5499	5512	14	1	0.93	28.2
KF973319.1	hsa-miR-4280	100	13	0	0	5365	5377	14	2	3.7	26.3
KF973319.1	hsa-miR-2278	100	13	0	0	340	352	13	1	3.7	26.3
KF973320.1	hsa-miR-1273f	100	14	0	0	5498	5511	14	1	0.93	28.2
KF973320.1	hsa-miR-4280	100	13	0	0	5364	5376	14	2	3.7	26.3
KF973320.1	hsa-miR-2278	100	13	0	0	339	351	13	1	3.7	26.3
KF973321.1	hsa-miR-1273f	100	14	0	0	5500	5513	14	1	0.94	28.2
KF973321.1	hsa-miR-4280	100	13	0	0	5366	5378	14	2	3.7	26.3
KF973321.1	hsa-miR-2278	100	13	0	0	341	353	13	1	3.7	26.3
KF973322.1	hsa-miR-1273f	100	14	0	0	5500	5513	14	1	0.94	28.2
KF973322.1	hsa-miR-4280	100	13	0	0	5366	5378	14	2	3.7	26.3
KF973322.1	hsa-miR-2278	100	13	0	0	341	353	13	1	3.7	26.3
KF973323.1	hsa-miR-1273f	100	14	0	0	5498	5511	14	1	0.93	28.2
KF973323.1	hsa-miR-4280	100	13	0	0	5364	5376	14	2	3.7	26.3
KF973323.1	hsa-miR-2278	100	13	0	0	339	351	13	1	3.7	26.3
KF973324.1	hsa-miR-1273f	100	14	0	0	5500	5513	14	1	0.93	28.2
KF973324.1	hsa-miR-4280	100	13	0	0	5366	5378	14	2	3.7	26.3
KF973324.1	hsa-miR-2278	100	13	0	0	341	353	13	1	3.7	26.3
KF973325.1	hsa-miR-1273f	100	14	0	0	5526	5539	14	1	0.94	28.2
KF973325.1	hsa-miR-4280	100	13	0	0	5392	5404	14	2	3.7	26.3
KF973325.1	hsa-miR-2278	100	13	0	0	367	379	13	1	3.7	26.3
KF973326.1	hsa-miR-1273f	100	14	0	0	5458	5471	14	1	0.93	28.2
KF973326.1	hsa-miR-4280	100	13	0	0	5324	5336	14	2	3.7	26.3
KF973326.1	hsa-miR-2278	100	13	0	0	299	311	13	1	3.7	26.3
KF973327.1	hsa-miR-1273f	100	14	0	0	5500	5513	14	1	0.93	28.2
KF973327.1	hsa-miR-4280	100	13	0	0	5366	5378	14	2	3.7	26.3
KF973327.1	hsa-miR-2278	100	13	0	0	341	353	13	1	3.7	26.3
KF973328.1	hsa-miR-1273f	100	14	0	0	5500	5513	14	1	0.93	28.2
KF973328.1	hsa-miR-4280	100	13	0	0	5366	5378	14	2	3.7	26.3
KF973328.1	hsa-miR-2278	100	13	0	0	341	353	13	1	3.7	26.3
KF973329.1	hsa-miR-1273f	100	14	0	0	5482	5495	14	1	0.93	28.2
KF973329.1	hsa-miR-4280	100	13	0	0	5348	5360	14	2	3.7	26.3
KF973329.1	hsa-miR-2278	100	13	0	0	323	335	13	1	3.7	26.3
KF973330.1	hsa-miR-1273f	100	14	0	0	5499	5512	14	1	0.93	28.2
KF973330.1	hsa-miR-4280	100	13	0	0	5365	5377	14	2	3.7	26.3
KF973330.1	hsa-miR-2278	100	13	0	0	340	352	13	1	3.7	26.3
KF973331.1	hsa-miR-1273f	100	14	0	0	5543	5556	14	1	0.94	28.2
KF973331.1	hsa-miR-4280	100	13	0	0	5409	5421	14	2	3.7	26.3
KF973331.1	hsa-miR-2278	100	13	0	0	384	396	13	1	3.7	26.3
KF973332.1	hsa-miR-1273f	100	14	0	0	5452	5465	14	1	0.93	28.2
KF973332.1	hsa-miR-4280	100	13	0	0	5318	5330	14	2	3.7	26.3
KF973332.1	hsa-miR-2278	100	13	0	0	293	305	13	1	3.7	26.3
KF973333.1	hsa-miR-1273f	100	14	0	0	5500	5513	14	1	0.94	28.2
KF973333.1	hsa-miR-4280	100	13	0	0	5366	5378	14	2	3.7	26.3
KF973333.1	hsa-miR-2278	100	13	0	0	341	353	13	1	3.7	26.3
KF973334.1	hsa-miR-1273f	100	14	0	0	5531	5544	14	1	0.94	28.2
KF973334.1	hsa-miR-4280	100	13	0	0	5397	5409	14	2	3.7	26.3
KF973334.1	hsa-miR-2278	100	13	0	0	372	384	13	1	3.7	26.3
KF973335.1	hsa-miR-4280	100	13	0	0	5320	5332	14	2	3.7	26.3
KF973335.1	hsa-miR-2278	100	13	0	0	295	307	13	1	3.7	26.3
KF973336.1	hsa-miR-1273f	100	14	0	0	5458	5471	14	1	0.93	28.2
KF973336.1	hsa-miR-4280	100	13	0	0	5324	5336	14	2	3.7	26.3
KF973336.1	hsa-miR-2278	100	13	0	0	299	311	13	1	3.7	26.3
KF973338.1	hsa-miR-4280	100	13	0	0	5366	5378	14	2	3.7	26.3
KF973338.1	hsa-miR-2278	100	13	0	0	341	353	13	1	3.7	26.3
KF973339.1	hsa-miR-4280	100	13	0	0	5351	5363	14	2	3.7	26.3
KF973339.1	hsa-miR-2278	100	13	0	0	326	338	13	1	3.7	26.3
KF973340.1	hsa-miR-1273f	100	14	0	0	5500	5513	14	1	0.93	28.2
KF973340.1	hsa-miR-4280	100	13	0	0	5366	5378	14	2	3.7	26.3
KF973340.1	hsa-miR-2278	100	13	0	0	341	353	13	1	3.7	26.3
KJ627245.1	hsa-miR-4280	100	13	0	0	5338	5350	14	2	3.7	26.3
KJ627245.1	hsa-miR-2278	100	13	0	0	314	326	13	1	3.7	26.3
KJ627246.1	hsa-miR-4280	100	13	0	0	5337	5349	14	2	3.6	26.3
KJ627246.1	hsa-miR-2278	100	13	0	0	314	326	13	1	3.6	26.3
KJ627248.1	hsa-miR-2278	100	13	0	0	313	325	13	1	3.7	26.3
KJ627250.1	hsa-miR-4280	100	13	0	0	5338	5350	14	2	3.7	26.3
KJ627250.1	hsa-miR-2278	100	13	0	0	314	326	13	1	3.7	26.3
KJ627252.1	hsa-miR-4280	100	13	0	0	5337	5349	14	2	3.7	26.3
KJ627252.1	hsa-miR-2278	100	13	0	0	313	325	13	1	3.7	26.3
KJ627253.1	hsa-miR-4280	100	13	0	0	5321	5333	14	2	3.6	26.3
KJ627253.1	hsa-miR-2278	100	13	0	0	297	309	13	1	3.6	26.3
KJ627256.1	hsa-miR-4280	100	13	0	0	5338	5350	14	2	3.7	26.3
KJ627256.1	hsa-miR-2278	100	13	0	0	314	326	13	1	3.7	26.3
KJ627257.1	hsa-miR-4280	100	13	0	0	5337	5349	14	2	3.7	26.3
KJ627257.1	hsa-miR-2278	100	13	0	0	314	326	13	1	3.7	26.3
KJ627258.1	hsa-miR-4280	100	13	0	0	5337	5349	14	2	3.7	26.3
KJ627258.1	hsa-miR-2278	100	13	0	0	314	326	13	1	3.7	26.3
KJ627259.1	hsa-miR-4280	100	13	0	0	5337	5349	14	2	3.7	26.3
KJ627259.1	hsa-miR-2278	100	13	0	0	314	326	13	1	3.7	26.3
KJ627261.1	hsa-miR-4280	100	13	0	0	5337	5349	14	2	3.7	26.3
KJ627261.1	hsa-miR-2278	100	13	0	0	314	326	13	1	3.7	26.3
KJ627263.1	hsa-miR-4280	100	13	0	0	5337	5349	14	2	3.7	26.3
KJ627263.1	hsa-miR-2278	100	13	0	0	314	326	13	1	3.7	26.3
KJ627264.1	hsa-miR-4280	100	13	0	0	5338	5350	14	2	3.7	26.3
KJ627264.1	hsa-miR-2278	100	13	0	0	314	326	13	1	3.7	26.3
KJ627266.1	hsa-miR-4280	100	13	0	0	5340	5352	14	2	3.7	26.3
KJ627266.1	hsa-miR-2278	100	13	0	0	314	326	13	1	3.7	26.3
KJ627267.1	hsa-miR-4280	100	13	0	0	5337	5349	14	2	3.7	26.3
KJ627267.1	hsa-miR-2278	100	13	0	0	314	326	13	1	3.7	26.3
KJ627268.1	hsa-miR-4280	100	13	0	0	5338	5350	14	2	3.7	26.3
KJ627268.1	hsa-miR-2278	100	13	0	0	314	326	13	1	3.7	26.3
KJ627269.1	hsa-miR-4280	100	13	0	0	5337	5349	14	2	3.7	26.3
KJ627269.1	hsa-miR-2278	100	13	0	0	314	326	13	1	3.7	26.3
KJ627270.1	hsa-miR-4280	100	13	0	0	5337	5349	14	2	3.7	26.3
KJ627270.1	hsa-miR-2278	100	13	0	0	314	326	13	1	3.7	26.3
KJ627271.1	hsa-miR-4280	100	13	0	0	5339	5351	14	2	3.7	26.3
KJ627271.1	hsa-miR-2278	100	13	0	0	314	326	13	1	3.7	26.3
KJ627272.1	hsa-miR-4280	100	13	0	0	5338	5350	14	2	3.7	26.3
KJ627272.1	hsa-miR-2278	100	13	0	0	314	326	13	1	3.7	26.3
KJ627273.1	hsa-miR-4280	100	13	0	0	5337	5349	14	2	3.7	26.3
KJ627273.1	hsa-miR-2278	100	13	0	0	314	326	13	1	3.7	26.3
KJ627274.1	hsa-miR-4280	100	13	0	0	5340	5352	14	2	3.7	26.3
KJ627274.1	hsa-miR-2278	100	13	0	0	314	326	13	1	3.7	26.3
KJ627275.1	hsa-miR-4280	100	13	0	0	5337	5349	14	2	3.7	26.3
KJ627275.1	hsa-miR-2278	100	13	0	0	314	326	13	1	3.7	26.3
KJ627276.1	hsa-miR-2278	100	13	0	0	314	326	13	1	3.7	26.3
KJ627279.1	hsa-miR-4280	100	13	0	0	5337	5349	14	2	3.6	26.3
KJ627279.1	hsa-miR-2278	100	13	0	0	314	326	13	1	3.6	26.3
KJ627281.1	hsa-miR-4280	100	13	0	0	5337	5349	14	2	3.7	26.3
KJ627281.1	hsa-miR-2278	100	13	0	0	314	326	13	1	3.7	26.3
KJ627282.1	hsa-miR-4639-3p	100	13	0	0	7895	7907	14	2	3.7	26.3
KJ627282.1	hsa-miR-4280	100	13	0	0	5338	5350	14	2	3.7	26.3
KJ627282.1	hsa-miR-2278	100	13	0	0	314	326	13	1	3.7	26.3
KJ627283.1	hsa-miR-4280	100	13	0	0	5338	5350	14	2	3.7	26.3
KJ627283.1	hsa-miR-2278	100	13	0	0	314	326	13	1	3.7	26.3
KJ627284.1	hsa-miR-2278	100	13	0	0	314	326	13	1	3.7	26.3
KJ627286.1	hsa-miR-4280	100	13	0	0	5340	5352	14	2	3.7	26.3
KJ627286.1	hsa-miR-2278	100	13	0	0	314	326	13	1	3.7	26.3
KJ627287.1	hsa-miR-4280	100	13	0	0	5338	5350	14	2	3.7	26.3
KJ627287.1	hsa-miR-2278	100	13	0	0	314	326	13	1	3.7	26.3
KJ627288.1	hsa-miR-4280	100	13	0	0	5340	5352	14	2	3.7	26.3
KJ627288.1	hsa-miR-2278	100	13	0	0	314	326	13	1	3.7	26.3
KJ627289.1	hsa-miR-2278	100	13	0	0	314	326	13	1	3.7	26.3
KJ627290.1	hsa-miR-4280	100	13	0	0	5337	5349	14	2	3.7	26.3
KJ627290.1	hsa-miR-2278	100	13	0	0	314	326	13	1	3.7	26.3
KJ627291.1	hsa-miR-4280	100	13	0	0	5340	5352	14	2	3.7	26.3
KJ627291.1	hsa-miR-2278	100	13	0	0	314	326	13	1	3.7	26.3
KJ627292.1	hsa-miR-4280	100	13	0	0	5337	5349	14	2	3.7	26.3
KJ627292.1	hsa-miR-2278	100	13	0	0	314	326	13	1	3.7	26.3
KJ627293.1	hsa-miR-4280	100	13	0	0	5338	5350	14	2	3.7	26.3
KJ627293.1	hsa-miR-2278	100	13	0	0	314	326	13	1	3.7	26.3
KJ627294.1	hsa-miR-4280	100	13	0	0	5337	5349	14	2	3.7	26.3
KJ627294.1	hsa-miR-2278	100	13	0	0	314	326	13	1	3.7	26.3
KJ627295.1	hsa-miR-4280	100	13	0	0	5338	5350	14	2	3.7	26.3
KJ627295.1	hsa-miR-2278	100	13	0	0	314	326	13	1	3.7	26.3
KJ627296.1	hsa-miR-4280	100	13	0	0	5337	5349	14	2	3.7	26.3
KJ627296.1	hsa-miR-2278	100	13	0	0	314	326	13	1	3.7	26.3
KJ627297.1	hsa-miR-4280	100	13	0	0	5338	5350	14	2	3.6	26.3
KJ627297.1	hsa-miR-2278	100	13	0	0	314	326	13	1	3.6	26.3
KJ627298.1	hsa-miR-4280	100	13	0	0	5337	5349	14	2	3.7	26.3
KJ627298.1	hsa-miR-2278	100	13	0	0	314	326	13	1	3.7	26.3
KJ627300.1	hsa-miR-4280	100	13	0	0	5337	5349	14	2	3.7	26.3
KJ627300.1	hsa-miR-2278	100	13	0	0	314	326	13	1	3.7	26.3
KJ627301.1	hsa-miR-4280	100	13	0	0	5338	5350	14	2	3.7	26.3
KJ627301.1	hsa-miR-2278	100	13	0	0	314	326	13	1	3.7	26.3
KJ627303.1	hsa-miR-4280	100	13	0	0	5339	5351	14	2	3.6	26.3
KJ627303.1	hsa-miR-2278	100	13	0	0	314	326	13	1	3.6	26.3
KJ627304.1	hsa-miR-4280	100	13	0	0	5336	5348	14	2	3.7	26.3
KJ627304.1	hsa-miR-2278	100	13	0	0	313	325	13	1	3.7	26.3
KJ627305.1	hsa-miR-4280	100	13	0	0	5338	5350	14	2	3.7	26.3
KJ627305.1	hsa-miR-2278	100	13	0	0	313	325	13	1	3.7	26.3
KJ627305.1	hsa-miR-592	100	13	0	0	9067	9079	14	2	3.7	26.3
KJ627306.1	hsa-miR-4280	100	13	0	0	5338	5350	14	2	3.7	26.3
KJ627306.1	hsa-miR-2278	100	13	0	0	314	326	13	1	3.7	26.3
KJ627307.1	hsa-miR-4280	100	13	0	0	5337	5349	14	2	3.7	26.3
KJ627307.1	hsa-miR-2278	100	13	0	0	314	326	13	1	3.7	26.3
KJ627308.1	hsa-miR-4280	100	13	0	0	5339	5351	14	2	3.7	26.3
KJ627308.1	hsa-miR-2278	100	13	0	0	314	326	13	1	3.7	26.3
KJ627309.1	hsa-miR-4280	100	13	0	0	5338	5350	14	2	3.7	26.3
KJ627309.1	hsa-miR-2278	100	13	0	0	314	326	13	1	3.7	26.3
KJ627312.1	hsa-miR-4280	100	13	0	0	5339	5351	14	2	3.7	26.3
KJ627312.1	hsa-miR-2278	100	13	0	0	314	326	13	1	3.7	26.3
KJ627313.1	hsa-miR-4280	100	13	0	0	5337	5349	14	2	3.7	26.3
KJ627313.1	hsa-miR-2278	100	13	0	0	314	326	13	1	3.7	26.3
KJ627314.1	hsa-miR-2278	100	13	0	0	314	326	13	1	3.7	26.3
KJ627315.1	hsa-miR-4280	100	13	0	0	5338	5350	14	2	3.7	26.3
KJ627315.1	hsa-miR-2278	100	13	0	0	314	326	13	1	3.7	26.3
KJ627316.1	hsa-miR-4280	100	13	0	0	5345	5357	14	2	3.7	26.3
KJ627316.1	hsa-miR-2278	100	13	0	0	314	326	13	1	3.7	26.3
KJ627318.1	hsa-miR-4280	100	13	0	0	5337	5349	14	2	3.7	26.3
KJ627318.1	hsa-miR-2278	100	13	0	0	313	325	13	1	3.7	26.3
KJ627319.1	hsa-miR-4280	100	13	0	0	5337	5349	14	2	3.7	26.3
KJ627319.1	hsa-miR-2278	100	13	0	0	314	326	13	1	3.7	26.3
KJ627320.1	hsa-miR-4280	100	13	0	0	5338	5350	14	2	3.7	26.3
KJ627320.1	hsa-miR-2278	100	13	0	0	314	326	13	1	3.7	26.3
KJ627321.1	hsa-miR-2278	100	13	0	0	314	326	13	1	3.7	26.3
KJ627322.1	hsa-miR-4280	100	13	0	0	5337	5349	14	2	3.7	26.3
KJ627322.1	hsa-miR-2278	100	13	0	0	314	326	13	1	3.7	26.3
KJ627324.1	hsa-miR-2278	100	13	0	0	314	326	13	1	3.7	26.3
KJ627325.1	hsa-miR-4280	100	13	0	0	5337	5349	14	2	3.7	26.3
KJ627325.1	hsa-miR-2278	100	13	0	0	314	326	13	1	3.7	26.3
KJ627326.1	hsa-miR-4280	100	13	0	0	5338	5350	14	2	3.7	26.3
KJ627326.1	hsa-miR-2278	100	13	0	0	314	326	13	1	3.7	26.3
KJ627327.1	hsa-miR-2278	100	13	0	0	314	326	13	1	3.7	26.3
KJ627328.1	hsa-miR-4280	100	13	0	0	5335	5347	14	2	3.7	26.3
KJ627328.1	hsa-miR-2278	100	13	0	0	313	325	13	1	3.7	26.3
KJ627329.1	hsa-miR-4280	100	13	0	0	5337	5349	14	2	3.7	26.3
KJ627329.1	hsa-miR-2278	100	13	0	0	314	326	13	1	3.7	26.3
KJ627333.1	hsa-miR-4280	100	13	0	0	5337	5349	14	2	3.7	26.3
KJ627333.1	hsa-miR-2278	100	13	0	0	314	326	13	1	3.7	26.3
KJ627334.1	hsa-miR-4280	100	13	0	0	5337	5349	14	2	3.7	26.3
KJ627334.1	hsa-miR-2278	100	13	0	0	314	326	13	1	3.7	26.3
KJ627335.1	hsa-miR-4280	100	13	0	0	5337	5349	14	2	3.7	26.3
KJ627335.1	hsa-miR-2278	100	13	0	0	314	326	13	1	3.7	26.3
KJ627337.1	hsa-miR-4280	100	13	0	0	5335	5347	14	2	3.6	26.3
KJ627337.1	hsa-miR-2278	100	13	0	0	312	324	13	1	3.6	26.3
KJ627338.1	hsa-miR-4280	100	13	0	0	5337	5349	14	2	3.7	26.3
KJ627338.1	hsa-miR-2278	100	13	0	0	314	326	13	1	3.7	26.3
KJ627339.1	hsa-miR-2278	100	13	0	0	314	326	13	1	3.7	26.3
KJ627343.1	hsa-miR-4280	100	13	0	0	5339	5351	14	2	3.7	26.3
KJ627343.1	hsa-miR-2278	100	13	0	0	314	326	13	1	3.7	26.3
KJ627344.1	hsa-miR-4280	100	13	0	0	5337	5349	14	2	3.7	26.3
KJ627344.1	hsa-miR-2278	100	13	0	0	314	326	13	1	3.7	26.3
KJ627345.1	hsa-miR-4280	100	13	0	0	5337	5349	14	2	3.7	26.3
KJ627345.1	hsa-miR-2278	100	13	0	0	314	326	13	1	3.7	26.3
KJ627346.1	hsa-miR-4280	100	13	0	0	5338	5350	14	2	3.7	26.3
KJ627346.1	hsa-miR-2278	100	13	0	0	314	326	13	1	3.7	26.3
KJ627349.1	hsa-miR-4280	100	13	0	0	5337	5349	14	2	3.7	26.3
KJ627349.1	hsa-miR-2278	100	13	0	0	314	326	13	1	3.7	26.3
KJ627350.1	hsa-miR-4280	100	13	0	0	5338	5350	14	2	3.7	26.3
KJ627350.1	hsa-miR-2278	100	13	0	0	314	326	13	1	3.7	26.3
KJ627351.1	hsa-miR-4280	100	13	0	0	5338	5350	14	2	3.7	26.3
KJ627351.1	hsa-miR-2278	100	13	0	0	314	326	13	1	3.7	26.3
KJ627352.1	hsa-miR-4280	100	13	0	0	5339	5351	14	2	3.7	26.3
KJ627352.1	hsa-miR-2278	100	13	0	0	314	326	13	1	3.7	26.3
KJ627352.1	hsa-miR-592	100	13	0	0	9068	9080	14	2	3.7	26.3
KJ627353.1	hsa-miR-2278	100	13	0	0	314	326	13	1	3.7	26.3
KJ627354.1	hsa-miR-4280	100	13	0	0	5337	5349	14	2	3.7	26.3
KJ627354.1	hsa-miR-2278	100	13	0	0	314	326	13	1	3.7	26.3
KJ627355.1	hsa-miR-4280	100	13	0	0	5338	5350	14	2	3.7	26.3
KJ627355.1	hsa-miR-2278	100	13	0	0	314	326	13	1	3.7	26.3
KJ627356.1	hsa-miR-4280	100	13	0	0	5338	5350	14	2	3.7	26.3
KJ627356.1	hsa-miR-2278	100	13	0	0	313	325	13	1	3.7	26.3
KJ627357.1	hsa-miR-4280	100	13	0	0	5337	5349	14	2	3.7	26.3
KJ627357.1	hsa-miR-2278	100	13	0	0	314	326	13	1	3.7	26.3
KJ627358.1	hsa-miR-4280	100	13	0	0	5336	5348	14	2	3.7	26.3
KJ627358.1	hsa-miR-2278	100	13	0	0	313	325	13	1	3.7	26.3
KJ627360.1	hsa-miR-4280	100	13	0	0	5338	5350	14	2	3.7	26.3
KJ627360.1	hsa-miR-2278	100	13	0	0	314	326	13	1	3.7	26.3
KJ627361.1	hsa-miR-4280	100	13	0	0	5339	5351	14	2	3.7	26.3
KJ627361.1	hsa-miR-2278	100	13	0	0	314	326	13	1	3.7	26.3
KJ627361.1	hsa-miR-592	100	13	0	0	9068	9080	14	2	3.7	26.3
KJ627362.1	hsa-miR-4280	100	13	0	0	5341	5353	14	2	3.7	26.3
KJ627362.1	hsa-miR-2278	100	13	0	0	314	326	13	1	3.7	26.3
KJ627365.1	hsa-miR-4280	100	13	0	0	5338	5350	14	2	3.7	26.3
KJ627365.1	hsa-miR-2278	100	13	0	0	314	326	13	1	3.7	26.3
KJ627366.1	hsa-miR-2278	100	13	0	0	313	325	13	1	3.6	26.3
KJ627367.1	hsa-miR-4280	100	13	0	0	5337	5349	14	2	3.7	26.3
KJ627367.1	hsa-miR-2278	100	13	0	0	314	326	13	1	3.7	26.3
KJ627369.1	hsa-miR-4280	100	13	0	0	5337	5349	14	2	3.7	26.3
KJ627369.1	hsa-miR-2278	100	13	0	0	314	326	13	1	3.7	26.3
KJ627370.1	hsa-miR-4280	100	13	0	0	5338	5350	14	2	3.7	26.3
KJ627370.1	hsa-miR-2278	100	13	0	0	314	326	13	1	3.7	26.3
KJ627371.1	hsa-miR-4280	100	13	0	0	5337	5349	14	2	3.7	26.3
KJ627371.1	hsa-miR-2278	100	13	0	0	314	326	13	1	3.7	26.3
KJ627372.1	hsa-miR-4280	100	13	0	0	5338	5350	14	2	3.7	26.3
KJ627372.1	hsa-miR-2278	100	13	0	0	314	326	13	1	3.7	26.3
KJ627373.1	hsa-miR-4280	100	13	0	0	5339	5351	14	2	3.7	26.3
KJ627373.1	hsa-miR-2278	100	13	0	0	313	325	13	1	3.7	26.3
KJ627374.1	hsa-miR-2278	100	13	0	0	314	326	13	1	3.7	26.3
KJ627647.1	hsa-miR-4753-3p	100	13	0	0	10299	10311	13	1	3.7	26.3
KJ627647.1	hsa-miR-4280	100	13	0	0	5365	5377	14	2	3.7	26.3
KJ627648.1	hsa-miR-4753-3p	100	13	0	0	10301	10313	13	1	3.7	26.3
KJ627648.1	hsa-miR-4280	100	13	0	0	5367	5379	14	2	3.7	26.3
KJ627649.1	hsa-miR-1273f	100	14	0	0	5516	5529	14	1	0.93	28.2
KJ627649.1	hsa-miR-4280	100	13	0	0	5382	5394	14	2	3.7	26.3
KJ627649.1	hsa-miR-2278	100	13	0	0	341	353	13	1	3.7	26.3
KJ627652.1	hsa-miR-1273f	100	14	0	0	5511	5524	14	1	0.93	28.2
KJ627652.1	hsa-miR-4280	100	13	0	0	5377	5389	14	2	3.7	26.3
KJ627652.1	hsa-miR-2278	100	13	0	0	352	364	13	1	3.7	26.3
KJ627656.1	hsa-miR-1273f	100	14	0	0	5526	5539	14	1	0.93	28.2
KJ627656.1	hsa-miR-4280	100	13	0	0	5392	5404	14	2	3.7	26.3
KJ627656.1	hsa-miR-2278	100	13	0	0	368	380	13	1	3.7	26.3
KJ627657.1	hsa-miR-1273f	100	14	0	0	5498	5511	14	1	0.93	28.2
KJ627657.1	hsa-miR-4280	100	13	0	0	5364	5376	14	2	3.7	26.3
KJ627657.1	hsa-miR-2278	100	13	0	0	341	353	13	1	3.7	26.3
KJ627659.1	hsa-miR-1273f	100	14	0	0	5482	5495	14	1	0.93	28.2
KJ627659.1	hsa-miR-4280	100	13	0	0	5348	5360	14	2	3.7	26.3
KJ627659.1	hsa-miR-2278	100	13	0	0	325	337	13	1	3.7	26.3
KJ627662.1	hsa-miR-1273f	100	14	0	0	5498	5511	14	1	0.93	28.2
KJ627662.1	hsa-miR-4280	100	13	0	0	5364	5376	14	2	3.7	26.3
KJ627662.1	hsa-miR-2278	100	13	0	0	339	351	13	1	3.7	26.3
KJ627663.1	hsa-miR-1273f	100	14	0	0	5451	5464	14	1	0.93	28.2
KJ627663.1	hsa-miR-4280	100	13	0	0	5317	5329	14	2	3.7	26.3
KJ627663.1	hsa-miR-2278	100	13	0	0	295	307	13	1	3.7	26.3
KJ627664.1	hsa-miR-1273f	100	14	0	0	5479	5492	14	1	0.93	28.2
KJ627664.1	hsa-miR-4280	100	13	0	0	5345	5357	14	2	3.7	26.3
KJ627664.1	hsa-miR-2278	100	13	0	0	323	335	13	1	3.7	26.3
KJ627666.1	hsa-miR-1273f	100	14	0	0	5487	5500	14	1	0.93	28.2
KJ627666.1	hsa-miR-4280	100	13	0	0	5353	5365	14	2	3.7	26.3
KJ627666.1	hsa-miR-2278	100	13	0	0	327	339	13	1	3.7	26.3
KJ627667.1	hsa-miR-1273f	100	14	0	0	5487	5500	14	1	0.93	28.2
KJ627667.1	hsa-miR-4280	100	13	0	0	5353	5365	14	2	3.7	26.3
KJ627667.1	hsa-miR-2278	100	13	0	0	327	339	13	1	3.7	26.3
KJ627668.1	hsa-miR-1273f	100	14	0	0	5554	5567	14	1	0.94	28.2
KJ627668.1	hsa-miR-4280	100	13	0	0	5420	5432	14	2	3.7	26.3
KJ627668.1	hsa-miR-2278	100	13	0	0	394	406	13	1	3.7	26.3
KJ627670.1	hsa-miR-1273f	100	14	0	0	5455	5468	14	1	0.93	28.2
KJ627670.1	hsa-miR-4280	100	13	0	0	5321	5333	14	2	3.7	26.3
KJ627670.1	hsa-miR-2278	100	13	0	0	299	311	13	1	3.7	26.3
KJ627671.1	hsa-miR-1273f	100	14	0	0	5499	5512	14	1	0.93	28.2
KJ627671.1	hsa-miR-4280	100	13	0	0	5365	5377	14	2	3.7	26.3
KJ627671.1	hsa-miR-2278	100	13	0	0	341	353	13	1	3.7	26.3
KJ627672.1	hsa-miR-1273f	100	14	0	0	5490	5503	14	1	0.93	28.2
KJ627672.1	hsa-miR-4280	100	13	0	0	5356	5368	14	2	3.7	26.3
KJ627672.1	hsa-miR-2278	100	13	0	0	339	351	13	1	3.7	26.3
KJ627674.1	hsa-miR-1273f	100	14	0	0	5487	5500	14	1	0.93	28.2
KJ627674.1	hsa-miR-4280	100	13	0	0	5353	5365	14	2	3.7	26.3
KJ627674.1	hsa-miR-2278	100	13	0	0	336	348	13	1	3.7	26.3
KJ627675.1	hsa-miR-1273f	100	14	0	0	5487	5500	14	1	0.93	28.2
KJ627675.1	hsa-miR-4280	100	13	0	0	5353	5365	14	2	3.7	26.3
KJ627675.1	hsa-miR-2278	100	13	0	0	336	348	13	1	3.7	26.3
KJ627676.1	hsa-miR-1273f	100	14	0	0	5454	5467	14	1	0.93	28.2
KJ627676.1	hsa-miR-4280	100	13	0	0	5320	5332	14	2	3.7	26.3
KJ627676.1	hsa-miR-2278	100	13	0	0	294	306	13	1	3.7	26.3
KJ627678.1	hsa-miR-1273f	100	14	0	0	5501	5514	14	1	0.93	28.2
KJ627678.1	hsa-miR-4280	100	13	0	0	5367	5379	14	2	3.7	26.3
KJ627678.1	hsa-miR-2278	100	13	0	0	342	354	13	1	3.7	26.3
KJ627679.1	hsa-miR-1273f	100	14	0	0	5481	5494	14	1	0.93	28.2
KJ627679.1	hsa-miR-4280	100	13	0	0	5347	5359	14	2	3.7	26.3
KJ627679.1	hsa-miR-2278	100	13	0	0	322	334	13	1	3.7	26.3
KJ627682.1	hsa-miR-1273f	100	14	0	0	5480	5493	14	1	0.93	28.2
KJ627682.1	hsa-miR-4280	100	13	0	0	5346	5358	14	2	3.7	26.3
KJ627682.1	hsa-miR-2278	100	13	0	0	322	334	13	1	3.7	26.3
KJ627683.1	hsa-miR-1273f	100	14	0	0	5459	5472	14	1	0.93	28.2
KJ627683.1	hsa-miR-4280	100	13	0	0	5325	5337	14	2	3.7	26.3
KJ627683.1	hsa-miR-2278	100	13	0	0	301	313	13	1	3.7	26.3
KJ627684.1	hsa-miR-1273f	100	14	0	0	5499	5512	14	1	0.93	28.2
KJ627684.1	hsa-miR-4280	100	13	0	0	5365	5377	14	2	3.7	26.3
KJ627684.1	hsa-miR-2278	100	13	0	0	341	353	13	1	3.7	26.3
KJ627685.1	hsa-miR-1273f	100	14	0	0	5503	5516	14	1	0.93	28.2
KJ627685.1	hsa-miR-4280	100	13	0	0	5369	5381	14	2	3.7	26.3
KJ627685.1	hsa-miR-2278	100	13	0	0	344	356	13	1	3.7	26.3
KJ627686.1	hsa-miR-1273f	100	14	0	0	5520	5533	14	1	0.94	28.2
KJ627686.1	hsa-miR-4280	100	13	0	0	5386	5398	14	2	3.7	26.3
KJ627686.1	hsa-miR-2278	100	13	0	0	361	373	13	1	3.7	26.3
KJ627687.1	hsa-miR-1273f	100	14	0	0	5510	5523	14	1	0.93	28.2
KJ627687.1	hsa-miR-4280	100	13	0	0	5376	5388	14	2	3.7	26.3
KJ627687.1	hsa-miR-2278	100	13	0	0	351	363	13	1	3.7	26.3
KJ627688.1	hsa-miR-1273f	100	14	0	0	5485	5498	14	1	0.93	28.2
KJ627688.1	hsa-miR-4280	100	13	0	0	5351	5363	14	2	3.7	26.3
KJ627688.1	hsa-miR-2278	100	13	0	0	334	346	13	1	3.7	26.3
KJ627690.1	hsa-miR-1273f	100	14	0	0	5493	5506	14	1	0.93	28.2
KJ627690.1	hsa-miR-2278	100	13	0	0	336	348	13	1	3.7	26.3
KJ627693.1	hsa-miR-1273f	100	14	0	0	5495	5508	14	1	0.93	28.2
KJ627693.1	hsa-miR-4280	100	13	0	0	5361	5373	14	2	3.7	26.3
KJ627693.1	hsa-miR-2278	100	13	0	0	336	348	13	1	3.7	26.3
KJ627695.1	hsa-miR-1273f	100	14	0	0	5494	5507	14	1	0.93	28.2
KJ627695.1	hsa-miR-4280	100	13	0	0	5360	5372	14	2	3.7	26.3
KJ627695.1	hsa-miR-2278	100	13	0	0	336	348	13	1	3.7	26.3
KJ627696.1	hsa-miR-1273f	100	14	0	0	5494	5507	14	1	0.93	28.2
KJ627696.1	hsa-miR-4280	100	13	0	0	5360	5372	14	2	3.7	26.3
KJ627696.1	hsa-miR-2278	100	13	0	0	336	348	13	1	3.7	26.3
KJ627702.1	hsa-miR-1273f	100	14	0	0	5480	5493	14	1	0.93	28.2
KJ627702.1	hsa-miR-4280	100	13	0	0	5346	5358	14	2	3.7	26.3
KJ627702.1	hsa-miR-2278	100	13	0	0	321	333	13	1	3.7	26.3
KJ627703.1	hsa-miR-1273f	100	14	0	0	5546	5559	14	1	0.93	28.2
KJ627703.1	hsa-miR-4280	100	13	0	0	5412	5424	14	2	3.7	26.3
KJ627703.1	hsa-miR-2278	100	13	0	0	387	399	13	1	3.7	26.3
KJ627704.1	hsa-miR-1273f	100	14	0	0	5469	5482	14	1	0.93	28.2
KJ627704.1	hsa-miR-4280	100	13	0	0	5335	5347	14	2	3.7	26.3
KJ627704.1	hsa-miR-2278	100	13	0	0	337	349	13	1	3.7	26.3
KJ627705.1	hsa-miR-1273f	100	14	0	0	5516	5529	14	1	0.94	28.2
KJ627705.1	hsa-miR-4280	100	13	0	0	5382	5394	14	2	3.7	26.3
KJ627705.1	hsa-miR-2278	100	13	0	0	357	369	13	1	3.7	26.3
KJ627706.1	hsa-miR-1273f	100	14	0	0	5500	5513	14	1	0.93	28.2
KJ627706.1	hsa-miR-4280	100	13	0	0	5366	5378	14	2	3.7	26.3
KJ627706.1	hsa-miR-2278	100	13	0	0	341	353	13	1	3.7	26.3
KJ627707.1	hsa-miR-1273f	100	14	0	0	5495	5508	14	1	0.93	28.2
KJ627707.1	hsa-miR-4280	100	13	0	0	5361	5373	14	2	3.7	26.3
KJ627707.1	hsa-miR-2278	100	13	0	0	336	348	13	1	3.7	26.3
KJ627708.1	hsa-miR-1273f	100	14	0	0	5488	5501	14	1	0.93	28.2
KJ627708.1	hsa-miR-4280	100	13	0	0	5354	5366	14	2	3.7	26.3
KJ627708.1	hsa-miR-2278	100	13	0	0	329	341	13	1	3.7	26.3
KJ627709.1	hsa-miR-1273f	100	14	0	0	5482	5495	14	1	0.93	28.2
KJ627709.1	hsa-miR-4280	100	13	0	0	5348	5360	14	2	3.7	26.3
KJ627709.1	hsa-miR-2278	100	13	0	0	323	335	13	1	3.7	26.3
KJ627710.1	hsa-miR-1273f	100	14	0	0	5487	5500	14	1	0.93	28.2
KJ627710.1	hsa-miR-4280	100	13	0	0	5353	5365	14	2	3.7	26.3
KJ627710.1	hsa-miR-2278	100	13	0	0	336	348	13	1	3.7	26.3
KJ627714.1	hsa-miR-1273f	100	14	0	0	5512	5525	14	1	0.93	28.2
KJ627714.1	hsa-miR-4280	100	13	0	0	5378	5390	14	2	3.7	26.3
KJ627714.1	hsa-miR-2278	100	13	0	0	353	365	13	1	3.7	26.3
KJ627715.1	hsa-miR-1273f	100	14	0	0	5495	5508	14	1	0.93	28.2
KJ627715.1	hsa-miR-4280	100	13	0	0	5361	5373	14	2	3.7	26.3
KJ627715.1	hsa-miR-2278	100	13	0	0	336	348	13	1	3.7	26.3
KJ627716.1	hsa-miR-1273f	100	14	0	0	5499	5512	14	1	0.93	28.2
KJ627716.1	hsa-miR-4280	100	13	0	0	5365	5377	14	2	3.7	26.3
KJ627716.1	hsa-miR-2278	100	13	0	0	341	353	13	1	3.7	26.3
KJ627717.1	hsa-miR-1273f	100	14	0	0	5543	5556	14	1	0.94	28.2
KJ627717.1	hsa-miR-4280	100	13	0	0	5409	5421	14	2	3.7	26.3
KJ627717.1	hsa-miR-2278	100	13	0	0	386	398	13	1	3.7	26.3
KJ627718.1	hsa-miR-1273f	100	14	0	0	5470	5483	14	1	0.93	28.2
KJ627718.1	hsa-miR-4280	100	13	0	0	5336	5348	14	2	3.7	26.3
KJ627718.1	hsa-miR-2278	100	13	0	0	312	324	13	1	3.7	26.3
KJ627719.1	hsa-miR-1273f	100	14	0	0	5481	5494	14	1	0.93	28.2
KJ627719.1	hsa-miR-4280	100	13	0	0	5347	5359	14	2	3.7	26.3
KJ627719.1	hsa-miR-2278	100	13	0	0	323	335	13	1	3.7	26.3
KJ627720.1	hsa-miR-1273f	100	14	0	0	5498	5511	14	1	0.93	28.2
KJ627720.1	hsa-miR-4280	100	13	0	0	5364	5376	14	2	3.7	26.3
KJ627720.1	hsa-miR-2278	100	13	0	0	339	351	13	1	3.7	26.3
KJ627721.1	hsa-miR-1273f	100	14	0	0	5454	5467	14	1	0.93	28.2
KJ627721.1	hsa-miR-4280	100	13	0	0	5320	5332	14	2	3.7	26.3
KJ627721.1	hsa-miR-2278	100	13	0	0	295	307	13	1	3.7	26.3
KJ627722.1	hsa-miR-1273f	100	14	0	0	5500	5513	14	1	0.93	28.2
KJ627722.1	hsa-miR-4280	100	13	0	0	5366	5378	14	2	3.7	26.3
KJ627722.1	hsa-miR-2278	100	13	0	0	341	353	13	1	3.7	26.3
KJ627723.1	hsa-miR-1273f	100	14	0	0	5475	5488	14	1	0.93	28.2
KJ627723.1	hsa-miR-4280	100	13	0	0	5341	5353	14	2	3.7	26.3
KJ627723.1	hsa-miR-2278	100	13	0	0	318	330	13	1	3.7	26.3
KJ627724.1	hsa-miR-1273f	100	14	0	0	5498	5511	14	1	0.93	28.2
KJ627724.1	hsa-miR-4280	100	13	0	0	5364	5376	14	2	3.7	26.3
KJ627724.1	hsa-miR-2278	100	13	0	0	341	353	13	1	3.7	26.3
KJ627725.1	hsa-miR-1273f	100	14	0	0	5501	5514	14	1	0.93	28.2
KJ627725.1	hsa-miR-4280	100	13	0	0	5367	5379	14	2	3.7	26.3
KJ627725.1	hsa-miR-2278	100	13	0	0	344	356	13	1	3.7	26.3
KJ627727.1	hsa-miR-1273f	100	14	0	0	5457	5470	14	1	0.93	28.2
KJ627727.1	hsa-miR-4280	100	13	0	0	5323	5335	14	2	3.7	26.3
KJ627727.1	hsa-miR-2278	100	13	0	0	299	311	13	1	3.7	26.3
KJ627728.1	hsa-miR-1273f	100	14	0	0	5456	5469	14	1	0.93	28.2
KJ627728.1	hsa-miR-4280	100	13	0	0	5322	5334	14	2	3.7	26.3
KJ627728.1	hsa-miR-2278	100	13	0	0	298	310	13	1	3.7	26.3
KJ627729.1	hsa-miR-1273f	100	14	0	0	5510	5523	14	1	0.94	28.2
KJ627729.1	hsa-miR-4280	100	13	0	0	5376	5388	14	2	3.7	26.3
KJ627729.1	hsa-miR-2278	100	13	0	0	351	363	13	1	3.7	26.3
KJ627731.1	hsa-miR-1273f	100	14	0	0	5499	5512	14	1	0.93	28.2
KJ627731.1	hsa-miR-4280	100	13	0	0	5365	5377	14	2	3.7	26.3
KJ627731.1	hsa-miR-2278	100	13	0	0	341	353	13	1	3.7	26.3
KJ627733.1	hsa-miR-1273f	100	14	0	0	5514	5527	14	1	0.93	28.2
KJ627733.1	hsa-miR-4280	100	13	0	0	5380	5392	14	2	3.7	26.3
KJ627733.1	hsa-miR-2278	100	13	0	0	356	368	13	1	3.7	26.3
KJ643462.1	hsa-miR-1273f	100	14	0	0	5546	5559	14	1	0.94	28.2
KJ643462.1	hsa-miR-4280	100	13	0	0	5412	5424	14	2	3.7	26.3
KJ643462.1	hsa-miR-2278	100	13	0	0	386	398	13	1	3.7	26.3
KJ643463.1	hsa-miR-1273f	100	14	0	0	5534	5547	14	1	0.93	28.2
KJ643463.1	hsa-miR-4280	100	13	0	0	5400	5412	14	2	3.7	26.3
KJ643463.1	hsa-miR-2278	100	13	0	0	372	384	13	1	3.7	26.3
KJ643464.1	hsa-miR-1273f	100	14	0	0	5518	5531	14	1	0.94	28.2
KJ643464.1	hsa-miR-4280	100	13	0	0	5384	5396	14	2	3.7	26.3
KJ643464.1	hsa-miR-2278	100	13	0	0	357	369	13	1	3.7	26.3
KJ643465.1	hsa-miR-1273f	100	14	0	0	5571	5584	14	1	0.94	28.2
KJ643465.1	hsa-miR-4280	100	13	0	0	5437	5449	14	2	3.7	26.3
KJ643465.1	hsa-miR-2278	100	13	0	0	411	423	13	1	3.7	26.3
KJ643466.1	hsa-miR-1273f	100	14	0	0	5518	5531	14	1	0.93	28.2
KJ643466.1	hsa-miR-4280	100	13	0	0	5384	5396	14	2	3.7	26.3
KJ643466.1	hsa-miR-2278	100	13	0	0	357	369	13	1	3.7	26.3
KJ643467.1	hsa-miR-1273f	100	14	0	0	5511	5524	14	1	0.93	28.2
KJ643467.1	hsa-miR-4280	100	13	0	0	5377	5389	14	2	3.7	26.3
KJ643467.1	hsa-miR-2278	100	13	0	0	351	363	13	1	3.7	26.3
KJ643468.1	hsa-miR-1273f	100	14	0	0	5541	5554	14	1	0.94	28.2
KJ643468.1	hsa-miR-4280	100	13	0	0	5407	5419	14	2	3.7	26.3
KJ643468.1	hsa-miR-2278	100	13	0	0	381	393	13	1	3.7	26.3
KJ643469.1	hsa-miR-1273f	100	14	0	0	5455	5468	14	1	0.93	28.2
KJ643469.1	hsa-miR-4280	100	13	0	0	5321	5333	14	2	3.7	26.3
KJ643469.1	hsa-miR-2278	100	13	0	0	295	307	13	1	3.7	26.3
KJ643470.1	hsa-miR-1273f	100	14	0	0	5514	5527	14	1	0.93	28.2
KJ643470.1	hsa-miR-4280	100	13	0	0	5380	5392	14	2	3.7	26.3
KJ643470.1	hsa-miR-2278	100	13	0	0	354	366	13	1	3.7	26.3
KJ643471.1	hsa-miR-1273f	100	14	0	0	5489	5502	14	1	0.93	28.2
KJ643471.1	hsa-miR-4280	100	13	0	0	5355	5367	14	2	3.7	26.3
KJ643471.1	hsa-miR-2278	100	13	0	0	328	340	13	1	3.7	26.3
KJ643473.1	hsa-miR-1273f	100	14	0	0	5554	5567	14	1	0.94	28.2
KJ643473.1	hsa-miR-4280	100	13	0	0	5420	5432	14	2	3.7	26.3
KJ643473.1	hsa-miR-2278	100	13	0	0	394	406	13	1	3.7	26.3
KJ643474.1	hsa-miR-1273f	100	14	0	0	5490	5503	14	1	0.93	28.2
KJ643474.1	hsa-miR-4280	100	13	0	0	5356	5368	14	2	3.7	26.3
KJ643474.1	hsa-miR-2278	100	13	0	0	330	342	13	1	3.7	26.3
KJ643475.1	hsa-miR-1273f	100	14	0	0	5511	5524	14	1	0.93	28.2
KJ643475.1	hsa-miR-4280	100	13	0	0	5377	5389	14	2	3.7	26.3
KJ643475.1	hsa-miR-2278	100	13	0	0	351	363	13	1	3.7	26.3
KJ643476.1	hsa-miR-1273f	100	14	0	0	5483	5496	14	1	0.93	28.2
KJ643476.1	hsa-miR-4280	100	13	0	0	5349	5361	14	2	3.7	26.3
KJ643476.1	hsa-miR-2278	100	13	0	0	323	335	13	1	3.7	26.3
KJ643477.1	hsa-miR-1273f	100	14	0	0	5542	5555	14	1	0.94	28.2
KJ643477.1	hsa-miR-4280	100	13	0	0	5408	5420	14	2	3.7	26.3
KJ643477.1	hsa-miR-2278	100	13	0	0	380	392	13	1	3.7	26.3
KJ643478.1	hsa-miR-1273f	100	14	0	0	5477	5490	14	1	0.93	28.2
KJ643478.1	hsa-miR-4280	100	13	0	0	5343	5355	14	2	3.7	26.3
KJ643478.1	hsa-miR-2278	100	13	0	0	317	329	13	1	3.7	26.3
KJ643480.1	hsa-miR-1273f	100	14	0	0	5540	5553	14	1	0.94	28.2
KJ643480.1	hsa-miR-4280	100	13	0	0	5406	5418	14	2	3.7	26.3
KJ643480.1	hsa-miR-2278	100	13	0	0	380	392	13	1	3.7	26.3
KJ643481.1	hsa-miR-1273f	100	14	0	0	5489	5502	14	1	0.93	28.2
KJ643481.1	hsa-miR-4280	100	13	0	0	5355	5367	14	2	3.7	26.3
KJ643481.1	hsa-miR-2278	100	13	0	0	329	341	13	1	3.7	26.3
KJ643482.1	hsa-miR-1273f	100	14	0	0	5532	5545	14	1	0.94	28.2
KJ643482.1	hsa-miR-4280	100	13	0	0	5398	5410	14	2	3.7	26.3
KJ643482.1	hsa-miR-2278	100	13	0	0	372	384	13	1	3.7	26.3
KJ643483.1	hsa-miR-1273f	100	14	0	0	5503	5516	14	1	0.93	28.2
KJ643483.1	hsa-miR-4280	100	13	0	0	5369	5381	14	2	3.7	26.3
KJ643483.1	hsa-miR-2278	100	13	0	0	343	355	13	1	3.7	26.3
KJ643484.1	hsa-miR-1273f	100	14	0	0	5518	5531	14	1	0.94	28.2
KJ643484.1	hsa-miR-4280	100	13	0	0	5384	5396	14	2	3.7	26.3
KJ643484.1	hsa-miR-2278	100	13	0	0	357	369	13	1	3.7	26.3
KJ643485.1	hsa-miR-1273f	100	14	0	0	5483	5496	14	1	0.93	28.2
KJ643485.1	hsa-miR-4280	100	13	0	0	5349	5361	14	2	3.7	26.3
KJ643485.1	hsa-miR-2278	100	13	0	0	323	335	13	1	3.7	26.3
KJ643486.1	hsa-miR-1273f	100	14	0	0	5554	5567	14	1	0.94	28.2
KJ643486.1	hsa-miR-4280	100	13	0	0	5420	5432	14	2	3.7	26.3
KJ643486.1	hsa-miR-2278	100	13	0	0	394	406	13	1	3.7	26.3
KJ643488.1	hsa-miR-1273f	100	14	0	0	5487	5500	14	1	0.93	28.2
KJ643488.1	hsa-miR-4280	100	13	0	0	5353	5365	14	2	3.7	26.3
KJ643488.1	hsa-miR-2278	100	13	0	0	327	339	13	1	3.7	26.3
KJ643491.1	hsa-miR-1273f	100	14	0	0	5459	5472	14	1	0.93	28.2
KJ643491.1	hsa-miR-4280	100	13	0	0	5325	5337	14	2	3.7	26.3
KJ643491.1	hsa-miR-2278	100	13	0	0	299	311	13	1	3.7	26.3
KJ643493.1	hsa-miR-1273f	100	14	0	0	5510	5523	14	1	0.93	28.2
KJ643493.1	hsa-miR-4280	100	13	0	0	5376	5388	14	2	3.7	26.3
KJ643493.1	hsa-miR-2278	100	13	0	0	350	362	13	1	3.7	26.3
KJ643494.1	hsa-miR-1273f	100	14	0	0	5499	5512	14	1	0.93	28.2
KJ643494.1	hsa-miR-4280	100	13	0	0	5365	5377	14	2	3.7	26.3
KJ643494.1	hsa-miR-2278	100	13	0	0	339	351	13	1	3.7	26.3
KJ643495.1	hsa-miR-1273f	100	14	0	0	5527	5540	14	1	0.94	28.2
KJ643495.1	hsa-miR-4280	100	13	0	0	5393	5405	14	2	3.7	26.3
KJ643495.1	hsa-miR-2278	100	13	0	0	367	379	13	1	3.7	26.3
KJ643497.1	hsa-miR-1273f	100	14	0	0	5540	5553	14	1	0.94	28.2
KJ643497.1	hsa-miR-4280	100	13	0	0	5406	5418	14	2	3.7	26.3
KJ643497.1	hsa-miR-2278	100	13	0	0	380	392	13	1	3.7	26.3
KJ643498.1	hsa-miR-1273f	100	14	0	0	5517	5530	14	1	0.93	28.2
KJ643498.1	hsa-miR-4280	100	13	0	0	5383	5395	14	2	3.7	26.3
KJ643498.1	hsa-miR-2278	100	13	0	0	357	369	13	1	3.7	26.3
KJ643499.1	hsa-miR-1273f	100	14	0	0	5531	5544	14	1	0.94	28.2
KJ643499.1	hsa-miR-4280	100	13	0	0	5397	5409	14	2	3.7	26.3
KJ643499.1	hsa-miR-2278	100	13	0	0	372	384	13	1	3.7	26.3
KJ643501.1	hsa-miR-1273f	100	14	0	0	5483	5496	14	1	0.93	28.2
KJ643501.1	hsa-miR-4280	100	13	0	0	5349	5361	14	2	3.7	26.3
KJ643501.1	hsa-miR-2278	100	13	0	0	323	335	13	1	3.7	26.3
KJ643502.1	hsa-miR-1273f	100	14	0	0	5480	5493	14	1	0.93	28.2
KJ643502.1	hsa-miR-4280	100	13	0	0	5346	5358	14	2	3.7	26.3
KJ643502.1	hsa-miR-2278	100	13	0	0	320	332	13	1	3.7	26.3
KJ643503.1	hsa-miR-1273f	100	14	0	0	5487	5500	14	1	0.93	28.2
KJ643503.1	hsa-miR-4280	100	13	0	0	5353	5365	14	2	3.7	26.3
KJ643503.1	hsa-miR-2278	100	13	0	0	327	339	13	1	3.7	26.3
KJ643504.1	hsa-miR-1273f	100	14	0	0	5456	5469	14	1	0.93	28.2
KJ643504.1	hsa-miR-4280	100	13	0	0	5322	5334	14	2	3.7	26.3
KJ643504.1	hsa-miR-2278	100	13	0	0	296	308	13	1	3.7	26.3
KJ643505.1	hsa-miR-1273f	100	14	0	0	5521	5534	14	1	0.93	28.2
KJ643505.1	hsa-miR-4280	100	13	0	0	5387	5399	14	2	3.7	26.3
KJ643505.1	hsa-miR-2278	100	13	0	0	361	373	13	1	3.7	26.3
KJ643506.1	hsa-miR-1273f	100	14	0	0	5533	5546	14	1	0.94	28.2
KJ643506.1	hsa-miR-4280	100	13	0	0	5399	5411	14	2	3.7	26.3
KJ643506.1	hsa-miR-2278	100	13	0	0	372	384	13	1	3.7	26.3
KJ643507.1	hsa-miR-1273f	100	14	0	0	5487	5500	14	1	0.93	28.2
KJ643507.1	hsa-miR-4280	100	13	0	0	5353	5365	14	2	3.7	26.3
KJ643507.1	hsa-miR-2278	100	13	0	0	327	339	13	1	3.7	26.3
KJ643508.1	hsa-miR-1273f	100	14	0	0	5528	5541	14	1	0.94	28.2
KJ643508.1	hsa-miR-4280	100	13	0	0	5394	5406	14	2	3.7	26.3
KJ643508.1	hsa-miR-2278	100	13	0	0	376	388	13	1	3.7	26.3
KJ643510.1	hsa-miR-1273f	100	14	0	0	5501	5514	14	1	0.93	28.2
KJ643510.1	hsa-miR-4280	100	13	0	0	5367	5379	14	2	3.7	26.3
KJ643510.1	hsa-miR-2278	100	13	0	0	341	353	13	1	3.7	26.3
KJ643511.1	hsa-miR-1273f	100	14	0	0	5554	5567	14	1	0.94	28.2
KJ643511.1	hsa-miR-4280	100	13	0	0	5420	5432	14	2	3.7	26.3
KJ643511.1	hsa-miR-2278	100	13	0	0	394	406	13	1	3.7	26.3
KJ643512.1	hsa-miR-1273f	100	14	0	0	5501	5514	14	1	0.93	28.2
KJ643512.1	hsa-miR-4280	100	13	0	0	5367	5379	14	2	3.7	26.3
KJ643512.1	hsa-miR-2278	100	13	0	0	341	353	13	1	3.7	26.3
KJ643513.1	hsa-miR-1273f	100	14	0	0	5495	5508	14	1	0.93	28.2
KJ643513.1	hsa-miR-4280	100	13	0	0	5361	5373	14	2	3.7	26.3
KJ643513.1	hsa-miR-2278	100	13	0	0	335	347	13	1	3.7	26.3
KJ643514.1	hsa-miR-1273f	100	14	0	0	5515	5528	14	1	0.94	28.2
KJ643514.1	hsa-miR-4280	100	13	0	0	5381	5393	14	2	3.7	26.3
KJ643514.1	hsa-miR-2278	100	13	0	0	355	367	13	1	3.7	26.3
KJ643517.1	hsa-miR-1273f	100	14	0	0	5455	5468	14	1	0.93	28.2
KJ643517.1	hsa-miR-4280	100	13	0	0	5321	5333	14	2	3.7	26.3
KJ643517.1	hsa-miR-2278	100	13	0	0	295	307	13	1	3.7	26.3
KJ643518.1	hsa-miR-1273f	100	14	0	0	5483	5496	14	1	0.93	28.2
KJ643518.1	hsa-miR-4280	100	13	0	0	5349	5361	14	2	3.7	26.3
KJ643518.1	hsa-miR-2278	100	13	0	0	323	335	13	1	3.7	26.3
KJ643519.1	hsa-miR-1273f	100	14	0	0	5533	5546	14	1	0.94	28.2
KJ643519.1	hsa-miR-4280	100	13	0	0	5399	5411	14	2	3.7	26.3
KJ643519.1	hsa-miR-2278	100	13	0	0	372	384	13	1	3.7	26.3
KJ643520.1	hsa-miR-1273f	100	14	0	0	5511	5524	14	1	0.93	28.2
KJ643520.1	hsa-miR-4280	100	13	0	0	5377	5389	14	2	3.7	26.3
KJ643520.1	hsa-miR-2278	100	13	0	0	351	363	13	1	3.7	26.3
KJ643522.1	hsa-miR-1273f	100	14	0	0	5483	5496	14	1	0.93	28.2
KJ643522.1	hsa-miR-4280	100	13	0	0	5349	5361	14	2	3.7	26.3
KJ643522.1	hsa-miR-2278	100	13	0	0	323	335	13	1	3.7	26.3
KJ643523.1	hsa-miR-1273f	100	14	0	0	5541	5554	14	1	0.94	28.2
KJ643523.1	hsa-miR-4280	100	13	0	0	5407	5419	14	2	3.7	26.3
KJ643523.1	hsa-miR-2278	100	13	0	0	380	392	13	1	3.7	26.3
KJ643524.1	hsa-miR-1273f	100	14	0	0	5494	5507	14	1	0.93	28.2
KJ643524.1	hsa-miR-4280	100	13	0	0	5360	5372	14	2	3.7	26.3
KJ643524.1	hsa-miR-2278	100	13	0	0	334	346	13	1	3.7	26.3
KJ643525.1	hsa-miR-1273f	100	14	0	0	5534	5547	14	1	0.94	28.2
KJ643525.1	hsa-miR-4280	100	13	0	0	5400	5412	14	2	3.7	26.3
KJ643525.1	hsa-miR-2278	100	13	0	0	373	385	13	1	3.7	26.3
KJ643526.1	hsa-miR-1273f	100	14	0	0	5533	5546	14	1	0.94	28.2
KJ643526.1	hsa-miR-4280	100	13	0	0	5399	5411	14	2	3.7	26.3
KJ643526.1	hsa-miR-2278	100	13	0	0	372	384	13	1	3.7	26.3
KJ643527.1	hsa-miR-1273f	100	14	0	0	5468	5481	14	1	0.93	28.2
KJ643527.1	hsa-miR-4280	100	13	0	0	5334	5346	14	2	3.7	26.3
KJ643527.1	hsa-miR-2278	100	13	0	0	335	347	13	1	3.7	26.3
KJ643528.1	hsa-miR-1273f	100	14	0	0	5555	5568	14	1	0.94	28.2
KJ643528.1	hsa-miR-4280	100	13	0	0	5421	5433	14	2	3.7	26.3
KJ643528.1	hsa-miR-2278	100	13	0	0	394	406	13	1	3.7	26.3
KJ643529.1	hsa-miR-1273f	100	14	0	0	5499	5512	14	1	0.93	28.2
KJ643529.1	hsa-miR-4280	100	13	0	0	5365	5377	14	2	3.7	26.3
KJ643529.1	hsa-miR-2278	100	13	0	0	339	351	13	1	3.7	26.3
KJ643530.1	hsa-miR-1273f	100	14	0	0	5501	5514	14	1	0.93	28.2
KJ643530.1	hsa-miR-4280	100	13	0	0	5367	5379	14	2	3.7	26.3
KJ643530.1	hsa-miR-2278	100	13	0	0	341	353	13	1	3.7	26.3
KJ643531.1	hsa-miR-1273f	100	14	0	0	5501	5514	14	1	0.93	28.2
KJ643531.1	hsa-miR-4280	100	13	0	0	5367	5379	14	2	3.7	26.3
KJ643531.1	hsa-miR-2278	100	13	0	0	341	353	13	1	3.7	26.3
KJ643534.1	hsa-miR-1273f	100	14	0	0	5533	5546	14	1	0.94	28.2
KJ643534.1	hsa-miR-4280	100	13	0	0	5399	5411	14	2	3.7	26.3
KJ643534.1	hsa-miR-2278	100	13	0	0	372	384	13	1	3.7	26.3
KJ643535.1	hsa-miR-1273f	100	14	0	0	5520	5533	14	1	0.93	28.2
KJ643535.1	hsa-miR-4280	100	13	0	0	5386	5398	14	2	3.7	26.3
KJ643535.1	hsa-miR-2278	100	13	0	0	357	369	13	1	3.7	26.3
KJ643536.1	hsa-miR-1273f	100	14	0	0	5555	5568	14	1	0.94	28.2
KJ643536.1	hsa-miR-4280	100	13	0	0	5421	5433	14	2	3.7	26.3
KJ643536.1	hsa-miR-2278	100	13	0	0	394	406	13	1	3.7	26.3
KJ643537.1	hsa-miR-1273f	100	14	0	0	5505	5518	14	1	0.93	28.2
KJ643537.1	hsa-miR-4280	100	13	0	0	5371	5383	14	2	3.7	26.3
KJ643537.1	hsa-miR-2278	100	13	0	0	341	353	13	1	3.7	26.3
KJ643540.1	hsa-miR-1273f	100	14	0	0	5473	5486	14	1	0.93	28.2
KJ643540.1	hsa-miR-4280	100	13	0	0	5339	5351	14	2	3.7	26.3
KJ643540.1	hsa-miR-2278	100	13	0	0	313	325	13	1	3.7	26.3
KJ643542.1	hsa-miR-1273f	100	14	0	0	5519	5532	14	1	0.94	28.2
KJ643542.1	hsa-miR-4280	100	13	0	0	5385	5397	14	2	3.7	26.3
KJ643542.1	hsa-miR-2278	100	13	0	0	356	368	13	1	3.7	26.3
KJ643543.1	hsa-miR-1273f	100	14	0	0	5513	5526	14	1	0.94	28.2
KJ643543.1	hsa-miR-4280	100	13	0	0	5379	5391	14	2	3.7	26.3
KJ643543.1	hsa-miR-2278	100	13	0	0	347	359	13	1	3.7	26.3
KJ643544.1	hsa-miR-1273f	100	14	0	0	5518	5531	14	1	0.93	28.2
KJ643544.1	hsa-miR-4280	100	13	0	0	5384	5396	14	2	3.7	26.3
KJ643544.1	hsa-miR-2278	100	13	0	0	356	368	13	1	3.7	26.3
KJ643545.1	hsa-miR-1273f	100	14	0	0	5542	5555	14	1	0.94	28.2
KJ643545.1	hsa-miR-4280	100	13	0	0	5408	5420	14	2	3.7	26.3
KJ643545.1	hsa-miR-2278	100	13	0	0	380	392	13	1	3.7	26.3
KJ643546.1	hsa-miR-1273f	100	14	0	0	5497	5510	14	1	0.93	28.2
KJ643546.1	hsa-miR-4280	100	13	0	0	5363	5375	14	2	3.7	26.3
KJ643546.1	hsa-miR-2278	100	13	0	0	336	348	13	1	3.7	26.3
KJ643549.1	hsa-miR-1273f	100	14	0	0	5509	5522	14	1	0.93	28.2
KJ643549.1	hsa-miR-4280	100	13	0	0	5375	5387	14	2	3.7	26.3
KJ643549.1	hsa-miR-2278	100	13	0	0	349	361	13	1	3.7	26.3
KJ643550.1	hsa-miR-1273f	100	14	0	0	5529	5542	14	1	0.94	28.2
KJ643550.1	hsa-miR-4280	100	13	0	0	5395	5407	14	2	3.7	26.3
KJ643550.1	hsa-miR-2278	100	13	0	0	369	381	13	1	3.7	26.3
KJ643551.1	hsa-miR-1273f	100	14	0	0	5501	5514	14	1	0.93	28.2
KJ643551.1	hsa-miR-4280	100	13	0	0	5367	5379	14	2	3.7	26.3
KJ643551.1	hsa-miR-2278	100	13	0	0	341	353	13	1	3.7	26.3
KJ643552.1	hsa-miR-1273f	100	14	0	0	5483	5496	14	1	0.93	28.2
KJ643552.1	hsa-miR-4280	100	13	0	0	5349	5361	14	2	3.7	26.3
KJ643552.1	hsa-miR-2278	100	13	0	0	323	335	13	1	3.7	26.3
KJ643553.1	hsa-miR-1273f	100	14	0	0	5507	5520	14	1	0.93	28.2
KJ643553.1	hsa-miR-4280	100	13	0	0	5373	5385	14	2	3.7	26.3
KJ643553.1	hsa-miR-2278	100	13	0	0	346	358	13	1	3.7	26.3
KJ643554.1	hsa-miR-1273f	100	14	0	0	5503	5516	14	1	0.93	28.2
KJ643554.1	hsa-miR-4280	100	13	0	0	5369	5381	14	2	3.7	26.3
KJ643554.1	hsa-miR-2278	100	13	0	0	339	351	13	1	3.7	26.3
KJ643555.1	hsa-miR-1273f	100	14	0	0	5511	5524	14	1	0.93	28.2
KJ643555.1	hsa-miR-4280	100	13	0	0	5377	5389	14	2	3.7	26.3
KJ643555.1	hsa-miR-2278	100	13	0	0	350	362	13	1	3.7	26.3
KJ643556.1	hsa-miR-1273f	100	14	0	0	5502	5515	14	1	0.93	28.2
KJ643556.1	hsa-miR-4280	100	13	0	0	5368	5380	14	2	3.7	26.3
KJ643556.1	hsa-miR-2278	100	13	0	0	341	353	13	1	3.7	26.3
KJ643559.1	hsa-miR-1273f	100	14	0	0	5546	5559	14	1	0.94	28.2
KJ643559.1	hsa-miR-4280	100	13	0	0	5412	5424	14	2	3.7	26.3
KJ643559.1	hsa-miR-2278	100	13	0	0	386	398	13	1	3.7	26.3
KJ643560.1	hsa-miR-1273f	100	14	0	0	5533	5546	14	1	0.94	28.2
KJ643560.1	hsa-miR-4280	100	13	0	0	5399	5411	14	2	3.7	26.3
KJ643560.1	hsa-miR-2278	100	13	0	0	372	384	13	1	3.7	26.3
KJ643561.1	hsa-miR-1273f	100	14	0	0	5581	5594	14	1	0.94	28.2
KJ643561.1	hsa-miR-4280	100	13	0	0	5447	5459	14	2	3.7	26.3
KJ643561.1	hsa-miR-2278	100	13	0	0	421	433	13	1	3.7	26.3
KJ643562.1	hsa-miR-1273f	100	14	0	0	5533	5546	14	1	0.94	28.2
KJ643562.1	hsa-miR-4280	100	13	0	0	5399	5411	14	2	3.7	26.3
KJ643562.1	hsa-miR-2278	100	13	0	0	372	384	13	1	3.7	26.3
KJ643563.1	hsa-miR-1273f	100	14	0	0	5517	5530	14	1	0.93	28.2
KJ643563.1	hsa-miR-4280	100	13	0	0	5383	5395	14	2	3.7	26.3
KJ643563.1	hsa-miR-2278	100	13	0	0	357	369	13	1	3.7	26.3
KJ643564.1	hsa-miR-1273f	100	14	0	0	5533	5546	14	1	0.94	28.2
KJ643564.1	hsa-miR-4280	100	13	0	0	5399	5411	14	2	3.7	26.3
KJ643564.1	hsa-miR-2278	100	13	0	0	372	384	13	1	3.7	26.3
KJ643565.1	hsa-miR-1273f	100	14	0	0	5524	5537	14	1	0.93	28.2
KJ643565.1	hsa-miR-4280	100	13	0	0	5390	5402	14	2	3.7	26.3
KJ643565.1	hsa-miR-2278	100	13	0	0	372	384	13	1	3.7	26.3
KJ643566.1	hsa-miR-1273f	100	14	0	0	5533	5546	14	1	0.94	28.2
KJ643566.1	hsa-miR-4280	100	13	0	0	5399	5411	14	2	3.7	26.3
KJ643566.1	hsa-miR-2278	100	13	0	0	372	384	13	1	3.7	26.3
KJ643567.1	hsa-miR-1273f	100	14	0	0	5454	5467	14	1	0.93	28.2
KJ643567.1	hsa-miR-4280	100	13	0	0	5320	5332	14	2	3.7	26.3
KJ643567.1	hsa-miR-2278	100	13	0	0	293	305	13	1	3.7	26.3
KJ643568.1	hsa-miR-1273f	100	14	0	0	5505	5518	14	1	0.93	28.2
KJ643568.1	hsa-miR-4280	100	13	0	0	5371	5383	14	2	3.7	26.3
KJ643568.1	hsa-miR-2278	100	13	0	0	343	355	13	1	3.7	26.3
KJ643569.1	hsa-miR-1273f	100	14	0	0	5530	5543	14	1	0.94	28.2
KJ643569.1	hsa-miR-4280	100	13	0	0	5396	5408	14	2	3.7	26.3
KJ643569.1	hsa-miR-2278	100	13	0	0	369	381	13	1	3.7	26.3
KJ643570.1	hsa-miR-1273f	100	14	0	0	5501	5514	14	1	0.92	28.2
KJ643570.1	hsa-miR-4280	100	13	0	0	5367	5379	14	2	3.7	26.3
KJ643570.1	hsa-miR-2278	100	13	0	0	341	353	13	1	3.7	26.3
KJ643571.1	hsa-miR-1273f	100	14	0	0	5502	5515	14	1	0.93	28.2
KJ643571.1	hsa-miR-4280	100	13	0	0	5368	5380	14	2	3.7	26.3
KJ643571.1	hsa-miR-2278	100	13	0	0	341	353	13	1	3.7	26.3
KJ643572.1	hsa-miR-1273f	100	14	0	0	5501	5514	14	1	0.93	28.2
KJ643572.1	hsa-miR-4280	100	13	0	0	5367	5379	14	2	3.7	26.3
KJ643572.1	hsa-miR-2278	100	13	0	0	341	353	13	1	3.7	26.3
KJ643573.1	hsa-miR-1273f	100	14	0	0	5459	5472	14	1	0.93	28.2
KJ643573.1	hsa-miR-4280	100	13	0	0	5325	5337	14	2	3.7	26.3
KJ643573.1	hsa-miR-2278	100	13	0	0	299	311	13	1	3.7	26.3
KJ643574.1	hsa-miR-1273f	100	14	0	0	5508	5521	14	1	0.93	28.2
KJ643574.1	hsa-miR-4280	100	13	0	0	5374	5386	14	2	3.7	26.3
KJ643574.1	hsa-miR-2278	100	13	0	0	347	359	13	1	3.7	26.3
KJ643575.1	hsa-miR-1273f	100	14	0	0	5484	5497	14	1	0.93	28.2
KJ643575.1	hsa-miR-4280	100	13	0	0	5350	5362	14	2	3.7	26.3
KJ643575.1	hsa-miR-2278	100	13	0	0	324	336	13	1	3.7	26.3
KJ643576.1	hsa-miR-1273f	100	14	0	0	5501	5514	14	1	0.93	28.2
KJ643576.1	hsa-miR-4280	100	13	0	0	5367	5379	14	2	3.7	26.3
KJ643576.1	hsa-miR-2278	100	13	0	0	341	353	13	1	3.7	26.3
KJ643579.1	hsa-miR-1273f	100	14	0	0	5535	5548	14	1	0.94	28.2
KJ643579.1	hsa-miR-4280	100	13	0	0	5401	5413	14	2	3.7	26.3
KJ643579.1	hsa-miR-2278	100	13	0	0	372	384	13	1	3.7	26.3
KJ643581.1	hsa-miR-1273f	100	14	0	0	5541	5554	14	1	0.94	28.2
KJ643581.1	hsa-miR-4280	100	13	0	0	5407	5419	14	2	3.7	26.3
KJ643581.1	hsa-miR-2278	100	13	0	0	381	393	13	1	3.7	26.3
KJ643583.1	hsa-miR-1273f	100	14	0	0	5476	5489	14	1	0.93	28.2
KJ643583.1	hsa-miR-4280	100	13	0	0	5342	5354	14	2	3.7	26.3
KJ643583.1	hsa-miR-2278	100	13	0	0	316	328	13	1	3.7	26.3
KJ643584.1	hsa-miR-1273f	100	14	0	0	5532	5545	14	1	0.94	28.2
KJ643584.1	hsa-miR-4280	100	13	0	0	5398	5410	14	2	3.7	26.3
KJ643584.1	hsa-miR-2278	100	13	0	0	372	384	13	1	3.7	26.3
KJ643585.1	hsa-miR-1273f	100	14	0	0	5484	5497	14	1	0.93	28.2
KJ643585.1	hsa-miR-4280	100	13	0	0	5350	5362	14	2	3.7	26.3
KJ643585.1	hsa-miR-2278	100	13	0	0	323	335	13	1	3.7	26.3
KJ643586.1	hsa-miR-1273f	100	14	0	0	5489	5502	14	1	0.93	28.2
KJ643586.1	hsa-miR-4280	100	13	0	0	5355	5367	14	2	3.7	26.3
KJ643586.1	hsa-miR-2278	100	13	0	0	329	341	13	1	3.7	26.3
KJ643589.1	hsa-miR-1273f	100	14	0	0	5517	5530	14	1	0.93	28.2
KJ643589.1	hsa-miR-4280	100	13	0	0	5383	5395	14	2	3.7	26.3
KJ643589.1	hsa-miR-2278	100	13	0	0	357	369	13	1	3.7	26.3
KJ672424.1	hsa-miR-4280	100	13	0	0	5338	5350	14	2	3.7	26.3
KJ672424.1	hsa-miR-2278	100	13	0	0	314	326	13	1	3.7	26.3
KJ672426.1	hsa-miR-4280	100	13	0	0	5337	5349	14	2	3.7	26.3
KJ672426.1	hsa-miR-2278	100	13	0	0	314	326	13	1	3.7	26.3
KJ672427.1	hsa-miR-2278	100	13	0	0	314	326	13	1	3.7	26.3
KJ672428.1	hsa-miR-4280	100	13	0	0	5337	5349	14	2	3.7	26.3
KJ672428.1	hsa-miR-2278	100	13	0	0	314	326	13	1	3.7	26.3
KJ672429.1	hsa-miR-2278	100	13	0	0	314	326	13	1	3.7	26.3
KJ672431.1	hsa-miR-4280	100	13	0	0	5337	5349	14	2	3.7	26.3
KJ672431.1	hsa-miR-2278	100	13	0	0	314	326	13	1	3.7	26.3
KJ672432.1	hsa-miR-4280	100	13	0	0	5337	5349	14	2	3.7	26.3
KJ672432.1	hsa-miR-2278	100	13	0	0	314	326	13	1	3.7	26.3
KJ672433.1	hsa-miR-4280	100	13	0	0	5340	5352	14	2	3.7	26.3
KJ672433.1	hsa-miR-2278	100	13	0	0	314	326	13	1	3.7	26.3
KJ672434.1	hsa-miR-4280	100	13	0	0	5337	5349	14	2	3.7	26.3
KJ672434.1	hsa-miR-2278	100	13	0	0	314	326	13	1	3.7	26.3
KJ672435.1	hsa-miR-4280	100	13	0	0	5337	5349	14	2	3.7	26.3
KJ672435.1	hsa-miR-2278	100	13	0	0	314	326	13	1	3.7	26.3
KJ672436.1	hsa-miR-4280	100	13	0	0	5338	5350	14	2	3.7	26.3
KJ672436.1	hsa-miR-2278	100	13	0	0	314	326	13	1	3.7	26.3
KJ672437.1	hsa-miR-4280	100	13	0	0	5337	5349	14	2	3.7	26.3
KJ672437.1	hsa-miR-2278	100	13	0	0	314	326	13	1	3.7	26.3
KJ672439.1	hsa-miR-4280	100	13	0	0	5337	5349	14	2	3.7	26.3
KJ672440.1	hsa-miR-4280	100	13	0	0	5337	5349	14	2	3.7	26.3
KJ672440.1	hsa-miR-2278	100	13	0	0	314	326	13	1	3.7	26.3
KJ672441.1	hsa-miR-4280	100	13	0	0	5338	5350	14	2	3.7	26.3
KJ672441.1	hsa-miR-2278	100	13	0	0	314	326	13	1	3.7	26.3
KJ672442.1	hsa-miR-4280	100	13	0	0	5337	5349	14	2	3.7	26.3
KJ672442.1	hsa-miR-2278	100	13	0	0	314	326	13	1	3.7	26.3
KJ672443.1	hsa-miR-4280	100	13	0	0	5337	5349	14	2	3.7	26.3
KJ672443.1	hsa-miR-2278	100	13	0	0	314	326	13	1	3.7	26.3
KJ672444.1	hsa-miR-2278	100	13	0	0	314	326	13	1	3.7	26.3
KJ672445.1	hsa-miR-4280	100	13	0	0	5338	5350	14	2	3.7	26.3
KJ672445.1	hsa-miR-2278	100	13	0	0	314	326	13	1	3.7	26.3
KJ672446.1	hsa-miR-4280	100	13	0	0	5337	5349	14	2	3.7	26.3
KJ672446.1	hsa-miR-2278	100	13	0	0	314	326	13	1	3.7	26.3
KJ672447.1	hsa-miR-2278	100	13	0	0	314	326	13	1	3.7	26.3
KJ672448.1	hsa-miR-4280	100	13	0	0	5337	5349	14	2	3.7	26.3
KJ672448.1	hsa-miR-2278	100	13	0	0	314	326	13	1	3.7	26.3
KJ672449.1	hsa-miR-4280	100	13	0	0	5338	5350	14	2	3.7	26.3
KJ672449.1	hsa-miR-2278	100	13	0	0	314	326	13	1	3.7	26.3
KJ672450.1	hsa-miR-4280	100	13	0	0	5337	5349	14	2	3.7	26.3
KJ672450.1	hsa-miR-2278	100	13	0	0	314	326	13	1	3.7	26.3
KJ672451.1	hsa-miR-4280	100	13	0	0	5338	5350	14	2	3.7	26.3
KJ672451.1	hsa-miR-2278	100	13	0	0	314	326	13	1	3.7	26.3
KJ672452.1	hsa-miR-4280	100	13	0	0	5338	5350	14	2	3.7	26.3
KJ672452.1	hsa-miR-2278	100	13	0	0	314	326	13	1	3.7	26.3
KJ672453.1	hsa-miR-4280	100	13	0	0	5337	5349	14	2	3.7	26.3
KJ672453.1	hsa-miR-2278	100	13	0	0	314	326	13	1	3.7	26.3
KJ672454.1	hsa-miR-2278	100	13	0	0	314	326	13	1	3.7	26.3
KJ672455.1	hsa-miR-4280	100	13	0	0	5337	5349	14	2	3.7	26.3
KJ672455.1	hsa-miR-2278	100	13	0	0	314	326	13	1	3.7	26.3
KJ672456.1	hsa-miR-4280	100	13	0	0	5337	5349	14	2	3.7	26.3
KJ672456.1	hsa-miR-2278	100	13	0	0	314	326	13	1	3.7	26.3
KJ672457.1	hsa-miR-4280	100	13	0	0	5337	5349	14	2	3.7	26.3
KJ672457.1	hsa-miR-2278	100	13	0	0	314	326	13	1	3.7	26.3
KJ672458.1	hsa-miR-4280	100	13	0	0	5336	5348	14	2	3.7	26.3
KJ672458.1	hsa-miR-2278	100	13	0	0	314	326	13	1	3.7	26.3
KJ672459.1	hsa-miR-4280	100	13	0	0	5338	5350	14	2	3.7	26.3
KJ672459.1	hsa-miR-2278	100	13	0	0	314	326	13	1	3.7	26.3
KJ672460.1	hsa-miR-4280	100	13	0	0	5337	5349	14	2	3.7	26.3
KJ672460.1	hsa-miR-2278	100	13	0	0	314	326	13	1	3.7	26.3
KJ672461.1	hsa-miR-4280	100	13	0	0	5338	5350	14	2	3.7	26.3
KJ672461.1	hsa-miR-2278	100	13	0	0	314	326	13	1	3.7	26.3
KJ672462.1	hsa-miR-1273f	100	14	0	0	5471	5484	14	1	0.93	28.2
KJ672462.1	hsa-miR-4280	100	13	0	0	5337	5349	14	2	3.7	26.3
KJ672462.1	hsa-miR-2278	100	13	0	0	314	326	13	1	3.7	26.3
KJ672463.1	hsa-miR-4280	100	13	0	0	5337	5349	14	2	3.7	26.3
KJ672463.1	hsa-miR-2278	100	13	0	0	314	326	13	1	3.7	26.3
KJ672464.1	hsa-miR-4280	100	13	0	0	5338	5350	14	2	3.7	26.3
KJ672464.1	hsa-miR-2278	100	13	0	0	314	326	13	1	3.7	26.3
KJ672465.1	hsa-miR-4280	100	13	0	0	5338	5350	14	2	3.7	26.3
KJ672465.1	hsa-miR-2278	100	13	0	0	314	326	13	1	3.7	26.3
KJ672466.1	hsa-miR-4280	100	13	0	0	5338	5350	14	2	3.7	26.3
KJ672466.1	hsa-miR-2278	100	13	0	0	314	326	13	1	3.7	26.3
KJ672467.1	hsa-miR-2278	100	13	0	0	314	326	13	1	3.7	26.3
KJ672468.1	hsa-miR-2278	100	13	0	0	314	326	13	1	3.7	26.3
KJ672469.1	hsa-miR-4280	100	13	0	0	5340	5352	14	2	3.7	26.3
KJ672469.1	hsa-miR-2278	100	13	0	0	314	326	13	1	3.7	26.3
KJ672470.1	hsa-miR-4280	100	13	0	0	5338	5350	14	2	3.7	26.3
KJ672470.1	hsa-miR-2278	100	13	0	0	314	326	13	1	3.7	26.3
KJ672471.1	hsa-miR-4280	100	13	0	0	5339	5351	14	2	3.7	26.3
KJ672471.1	hsa-miR-2278	100	13	0	0	314	326	13	1	3.7	26.3
KJ672472.1	hsa-miR-4280	100	13	0	0	5338	5350	14	2	3.7	26.3
KJ672472.1	hsa-miR-2278	100	13	0	0	314	326	13	1	3.7	26.3
KJ672474.1	hsa-miR-4280	100	13	0	0	5338	5350	14	2	3.7	26.3
KJ672474.1	hsa-miR-2278	100	13	0	0	314	326	13	1	3.7	26.3
KJ672475.1	hsa-miR-4280	100	13	0	0	5338	5350	14	2	3.7	26.3
KJ672475.1	hsa-miR-2278	100	13	0	0	314	326	13	1	3.7	26.3
KJ672477.1	hsa-miR-2278	100	13	0	0	314	326	13	1	3.7	26.3
KJ672478.1	hsa-miR-4280	100	13	0	0	5337	5349	14	2	3.7	26.3
KJ672478.1	hsa-miR-2278	100	13	0	0	314	326	13	1	3.7	26.3
KJ672479.1	hsa-miR-4280	100	13	0	0	5338	5350	14	2	3.7	26.3
KJ672479.1	hsa-miR-2278	100	13	0	0	314	326	13	1	3.7	26.3
KJ672480.1	hsa-miR-4280	100	13	0	0	5318	5330	14	2	3.7	26.3
KJ672480.1	hsa-miR-2278	100	13	0	0	294	306	13	1	3.7	26.3
KJ672482.1	hsa-miR-2278	100	13	0	0	314	326	13	1	3.7	26.3
KJ672483.1	hsa-miR-1273f	100	14	0	0	5471	5484	14	1	0.93	28.2
KJ672483.1	hsa-miR-4280	100	13	0	0	5337	5349	14	2	3.7	26.3
KJ672483.1	hsa-miR-2278	100	13	0	0	314	326	13	1	3.7	26.3
KJ672484.1	hsa-miR-2278	100	13	0	0	314	326	13	1	3.7	26.3
KJ723462.1	hsa-miR-1273f	100	14	0	0	5473	5486	14	1	0.93	28.2
KJ723462.1	hsa-miR-4280	100	13	0	0	5339	5351	14	2	3.7	26.3
KJ723462.1	hsa-miR-2278	100	13	0	0	313	325	13	1	3.7	26.3
KJ723464.1	hsa-miR-4280	100	13	0	0	5337	5349	14	2	3.7	26.3
KJ723464.1	hsa-miR-2278	100	13	0	0	313	325	13	1	3.7	26.3
KJ723465.1	hsa-miR-1273f	100	14	0	0	5472	5485	14	1	0.93	28.2
KJ723465.1	hsa-miR-4280	100	13	0	0	5338	5350	14	2	3.7	26.3
KJ723465.1	hsa-miR-2278	100	13	0	0	313	325	13	1	3.7	26.3
KJ723468.2	hsa-miR-1273f	100	14	0	0	5470	5483	14	1	0.93	28.2
KJ723468.2	hsa-miR-4280	100	13	0	0	5336	5348	14	2	3.7	26.3
KJ723468.2	hsa-miR-2278	100	13	0	0	314	326	13	1	3.7	26.3
KJ723473.1	hsa-miR-1273f	100	14	0	0	5473	5486	14	1	0.93	28.2
KJ723473.1	hsa-miR-4280	100	13	0	0	5339	5351	14	2	3.7	26.3
KJ723473.1	hsa-miR-2278	100	13	0	0	313	325	13	1	3.7	26.3
KJ723483.1	hsa-miR-1273f	100	14	0	0	5474	5487	14	1	0.93	28.2
KJ723483.1	hsa-miR-4280	100	13	0	0	5340	5352	14	2	3.7	26.3
KJ723483.1	hsa-miR-2278	100	13	0	0	313	325	13	1	3.7	26.3
KJ723487.1	hsa-miR-2278	100	13	0	0	313	325	13	1	3.7	26.3
KJ723488.1	hsa-miR-1273f	100	14	0	0	5451	5464	14	1	0.93	28.2
KJ723488.1	hsa-miR-4280	100	13	0	0	5317	5329	14	2	3.7	26.3
KJ723488.1	hsa-miR-2278	100	13	0	0	313	325	13	1	3.7	26.3
KJ723490.1	hsa-miR-4280	100	13	0	0	5337	5349	14	2	3.7	26.3
KJ723490.1	hsa-miR-2278	100	13	0	0	313	325	13	1	3.7	26.3
KJ723492.1	hsa-miR-4280	100	13	0	0	5335	5347	14	2	3.7	26.3
KJ723492.1	hsa-miR-2278	100	13	0	0	313	325	13	1	3.7	26.3

## Sheet: RSV A vSHs
RSV accession	miRNA	%Identity	Alignment length	mismatches	gaps	RSV start	RSV end	miRNA start	miRNA end	Evalue	Score
KJ627647.1	hsa-miR-8074	100	13	0	0	2882	2894	1	13	3.7	26.3
KJ627648.1	hsa-miR-8074	100	13	0	0	2884	2896	1	13	3.7	26.3
JX069798.1	hsa-miR-8074	100	13	0	0	2921	2933	1	13	3.7	26.3
KJ643579.1	hsa-miR-8485	100	13	0	0	3084	3096	1	13	3.7	26.3
KJ643542.1	hsa-miR-3613-3p	100	13	0	0	3208	3220	1	13	3.7	26.3
KJ643535.1	hsa-miR-3613-3p	100	13	0	0	3209	3221	1	13	3.7	26.3
KJ643545.1	hsa-miR-3613-3p	100	13	0	0	3231	3243	1	13	3.7	26.3
KJ672469.1	hsa-miR-182-5p	100	13	0	0	4747	4759	1	13	3.7	26.3
KJ723478.1	hsa-miR-182-5p	100	13	0	0	4749	4761	1	13	3.7	26.3
KJ627663.1	hsa-miR-4719	100	13	0	0	5418	5430	1	13	3.7	26.3
KF973332.1	hsa-miR-4719	100	13	0	0	5419	5431	1	13	3.7	26.3
KF973335.1	hsa-miR-4719	100	13	0	0	5421	5433	1	13	3.7	26.3
KJ627676.1	hsa-miR-4719	100	13	0	0	5421	5433	1	13	3.7	26.3
KJ627721.1	hsa-miR-4719	100	13	0	0	5421	5433	1	13	3.7	26.3
KJ643567.1	hsa-miR-4719	100	13	0	0	5421	5433	1	13	3.7	26.3
KJ627670.1	hsa-miR-4719	100	13	0	0	5422	5434	1	13	3.7	26.3
KJ643469.1	hsa-miR-4719	100	13	0	0	5422	5434	1	13	3.7	26.3
KJ643517.1	hsa-miR-4719	100	13	0	0	5422	5434	1	13	3.7	26.3
KJ627728.1	hsa-miR-4719	100	13	0	0	5423	5435	1	13	3.7	26.3
KJ643504.1	hsa-miR-4719	100	13	0	0	5423	5435	1	13	3.7	26.3
KJ627727.1	hsa-miR-4719	100	13	0	0	5424	5436	1	13	3.7	26.3
KF973326.1	hsa-miR-4719	100	13	0	0	5425	5437	1	13	3.7	26.3
KF973336.1	hsa-miR-4719	100	13	0	0	5425	5437	1	13	3.7	26.3
KJ627683.1	hsa-miR-4719	100	13	0	0	5426	5438	1	13	3.7	26.3
KJ643491.1	hsa-miR-4719	100	13	0	0	5426	5438	1	13	3.7	26.3
KJ643573.1	hsa-miR-4719	100	13	0	0	5426	5438	1	13	3.7	26.3
KJ643527.1	hsa-miR-4719	100	13	0	0	5435	5447	1	13	3.7	26.3
KJ627718.1	hsa-miR-4719	100	13	0	0	5437	5449	1	13	3.7	26.3
KJ672462.1	hsa-miR-4719	100	13	0	0	5438	5450	1	13	3.7	26.3
KJ672483.1	hsa-miR-4719	100	13	0	0	5438	5450	1	13	3.7	26.3
KJ672474.1	hsa-miR-4719	100	13	0	0	5439	5451	1	13	3.7	26.3
KJ672479.1	hsa-miR-4719	100	13	0	0	5439	5451	1	13	3.7	26.3
KJ643540.1	hsa-miR-4719	100	13	0	0	5440	5452	1	13	3.7	26.3
KJ672447.1	hsa-miR-4719	100	13	0	0	5440	5452	1	13	3.7	26.3
KJ627723.1	hsa-miR-4719	100	13	0	0	5442	5454	1	13	3.7	26.3
KJ643583.1	hsa-miR-4719	100	13	0	0	5443	5455	1	13	3.7	26.3
KJ643478.1	hsa-miR-4719	100	13	0	0	5444	5456	1	13	3.7	26.3
KJ627664.1	hsa-miR-4719	100	13	0	0	5446	5458	1	13	3.7	26.3
KJ627682.1	hsa-miR-4719	100	13	0	0	5447	5459	1	13	3.7	26.3
KJ643502.1	hsa-miR-4719	100	13	0	0	5447	5459	1	13	3.7	26.3
KJ627679.1	hsa-miR-4719	100	13	0	0	5448	5460	1	13	3.7	26.3
KJ627719.1	hsa-miR-4719	100	13	0	0	5448	5460	1	13	3.7	26.3
KF973329.1	hsa-miR-4719	100	13	0	0	5449	5461	1	13	3.7	26.3
KJ627659.1	hsa-miR-4719	100	13	0	0	5449	5461	1	13	3.7	26.3
KJ627709.1	hsa-miR-4719	100	13	0	0	5449	5461	1	13	3.7	26.3
KJ643476.1	hsa-miR-4719	100	13	0	0	5450	5462	1	13	3.7	26.3
KJ643485.1	hsa-miR-4719	100	13	0	0	5450	5462	1	13	3.7	26.3
KJ643501.1	hsa-miR-4719	100	13	0	0	5450	5462	1	13	3.7	26.3
KJ643518.1	hsa-miR-4719	100	13	0	0	5450	5462	1	13	3.7	26.3
KJ643522.1	hsa-miR-4719	100	13	0	0	5450	5462	1	13	3.7	26.3
KJ643552.1	hsa-miR-4719	100	13	0	0	5450	5462	1	13	3.7	26.3
KJ643575.1	hsa-miR-4719	100	13	0	0	5451	5463	1	13	3.7	26.3
KJ643585.1	hsa-miR-4719	100	13	0	0	5451	5463	1	13	3.7	26.3
KF973339.1	hsa-miR-4719	100	13	0	0	5452	5464	1	13	3.7	26.3
KJ627688.1	hsa-miR-4719	100	13	0	0	5452	5464	1	13	3.7	26.3
KJ627666.1	hsa-miR-4719	100	13	0	0	5454	5466	1	13	3.7	26.3
KJ627667.1	hsa-miR-4719	100	13	0	0	5454	5466	1	13	3.7	26.3
KJ627674.1	hsa-miR-4719	100	13	0	0	5454	5466	1	13	3.7	26.3
KJ627675.1	hsa-miR-4719	100	13	0	0	5454	5466	1	13	3.7	26.3
KJ627710.1	hsa-miR-4719	100	13	0	0	5454	5466	1	13	3.7	26.3
KJ643488.1	hsa-miR-4719	100	13	0	0	5454	5466	1	13	3.7	26.3
KJ643503.1	hsa-miR-4719	100	13	0	0	5454	5466	1	13	3.7	26.3
KJ643507.1	hsa-miR-4719	100	13	0	0	5454	5466	1	13	3.7	26.3
KJ627708.1	hsa-miR-4719	100	13	0	0	5455	5467	1	13	3.7	26.3
KJ643471.1	hsa-miR-4719	100	13	0	0	5456	5468	1	13	3.7	26.3
KJ643481.1	hsa-miR-4719	100	13	0	0	5456	5468	1	13	3.7	26.3
KJ643586.1	hsa-miR-4719	100	13	0	0	5456	5468	1	13	3.7	26.3
KJ627672.1	hsa-miR-4719	100	13	0	0	5457	5469	1	13	3.7	26.3
KJ643474.1	hsa-miR-4719	100	13	0	0	5457	5469	1	13	3.7	26.3
KJ643524.1	hsa-miR-4719	100	13	0	0	5461	5473	1	13	3.7	26.3
KJ627715.1	hsa-miR-4719	100	13	0	0	5462	5474	1	13	3.7	26.3
KJ643513.1	hsa-miR-4719	100	13	0	0	5462	5474	1	13	3.7	26.3
KJ643546.1	hsa-miR-4719	100	13	0	0	5464	5476	1	13	3.7	26.3
KF973320.1	hsa-miR-4719	100	13	0	0	5465	5477	1	13	3.7	26.3
KF973323.1	hsa-miR-4719	100	13	0	0	5465	5477	1	13	3.7	26.3
KJ627657.1	hsa-miR-4719	100	13	0	0	5465	5477	1	13	3.7	26.3
KJ627662.1	hsa-miR-4719	100	13	0	0	5465	5477	1	13	3.7	26.3
KJ627720.1	hsa-miR-4719	100	13	0	0	5465	5477	1	13	3.7	26.3
KJ627724.1	hsa-miR-4719	100	13	0	0	5465	5477	1	13	3.7	26.3
KF973319.1	hsa-miR-4719	100	13	0	0	5466	5478	1	13	3.7	26.3
KF973330.1	hsa-miR-4719	100	13	0	0	5466	5478	1	13	3.7	26.3
KJ627671.1	hsa-miR-4719	100	13	0	0	5466	5478	1	13	3.7	26.3
KJ627684.1	hsa-miR-4719	100	13	0	0	5466	5478	1	13	3.7	26.3
KJ627716.1	hsa-miR-4719	100	13	0	0	5466	5478	1	13	3.7	26.3
KJ627731.1	hsa-miR-4719	100	13	0	0	5466	5478	1	13	3.7	26.3
KJ643494.1	hsa-miR-4719	100	13	0	0	5466	5478	1	13	3.7	26.3
KJ643529.1	hsa-miR-4719	100	13	0	0	5466	5478	1	13	3.7	26.3
KF973321.1	hsa-miR-4719	100	13	0	0	5467	5479	1	13	3.7	26.3
KF973322.1	hsa-miR-4719	100	13	0	0	5467	5479	1	13	3.7	26.3
KF973324.1	hsa-miR-4719	100	13	0	0	5467	5479	1	13	3.7	26.3
KF973327.1	hsa-miR-4719	100	13	0	0	5467	5479	1	13	3.7	26.3
KF973328.1	hsa-miR-4719	100	13	0	0	5467	5479	1	13	3.7	26.3
KF973333.1	hsa-miR-4719	100	13	0	0	5467	5479	1	13	3.7	26.3
KF973338.1	hsa-miR-4719	100	13	0	0	5467	5479	1	13	3.7	26.3
KF973340.1	hsa-miR-4719	100	13	0	0	5467	5479	1	13	3.7	26.3
KJ627722.1	hsa-miR-4719	100	13	0	0	5467	5479	1	13	3.7	26.3
KF530268.1	hsa-miR-4719	100	13	0	0	5468	5480	1	13	3.7	26.3
KJ627678.1	hsa-miR-4719	100	13	0	0	5468	5480	1	13	3.7	26.3
KJ627725.1	hsa-miR-4719	100	13	0	0	5468	5480	1	13	3.7	26.3
KJ643510.1	hsa-miR-4719	100	13	0	0	5468	5480	1	13	3.7	26.3
KJ643512.1	hsa-miR-4719	100	13	0	0	5468	5480	1	13	3.7	26.3
KJ643530.1	hsa-miR-4719	100	13	0	0	5468	5480	1	13	3.7	26.3
KJ643531.1	hsa-miR-4719	100	13	0	0	5468	5480	1	13	3.7	26.3
KJ643551.1	hsa-miR-4719	100	13	0	0	5468	5480	1	13	3.7	26.3
KJ643570.1	hsa-miR-4719	100	13	0	0	5468	5480	1	13	3.7	26.3
KJ643572.1	hsa-miR-4719	100	13	0	0	5468	5480	1	13	3.7	26.3
KJ643576.1	hsa-miR-4719	100	13	0	0	5468	5480	1	13	3.7	26.3
KJ643556.1	hsa-miR-4719	100	13	0	0	5469	5481	1	13	3.7	26.3
KJ643571.1	hsa-miR-4719	100	13	0	0	5469	5481	1	13	3.7	26.3
KJ627685.1	hsa-miR-4719	100	13	0	0	5470	5482	1	13	3.7	26.3
KJ643483.1	hsa-miR-4719	100	13	0	0	5470	5482	1	13	3.7	26.3
KJ643554.1	hsa-miR-4719	100	13	0	0	5470	5482	1	13	3.7	26.3
KJ643537.1	hsa-miR-4719	100	13	0	0	5472	5484	1	13	3.7	26.3
KJ643568.1	hsa-miR-4719	100	13	0	0	5472	5484	1	13	3.7	26.3
KJ643553.1	hsa-miR-4719	100	13	0	0	5474	5486	1	13	3.7	26.3
KJ643574.1	hsa-miR-4719	100	13	0	0	5475	5487	1	13	3.7	26.3
KJ643549.1	hsa-miR-4719	100	13	0	0	5476	5488	1	13	3.7	26.3
KJ627687.1	hsa-miR-4719	100	13	0	0	5477	5489	1	13	3.7	26.3
KJ627729.1	hsa-miR-4719	100	13	0	0	5477	5489	1	13	3.7	26.3
KJ643493.1	hsa-miR-4719	100	13	0	0	5477	5489	1	13	3.7	26.3
KJ627652.1	hsa-miR-4719	100	13	0	0	5478	5490	1	13	3.7	26.3
KJ643467.1	hsa-miR-4719	100	13	0	0	5478	5490	1	13	3.7	26.3
KJ643475.1	hsa-miR-4719	100	13	0	0	5478	5490	1	13	3.7	26.3
KJ643520.1	hsa-miR-4719	100	13	0	0	5478	5490	1	13	3.7	26.3
KJ643555.1	hsa-miR-4719	100	13	0	0	5478	5490	1	13	3.7	26.3
KJ627714.1	hsa-miR-4719	100	13	0	0	5479	5491	1	13	3.7	26.3
KF530260.1	hsa-miR-4719	100	13	0	0	5480	5492	1	13	3.6	26.3
KF826852.1	hsa-miR-4719	100	13	0	0	5480	5492	1	13	3.7	26.3
KJ643543.1	hsa-miR-4719	100	13	0	0	5480	5492	1	13	3.7	26.3
JF920058.1	hsa-miR-4719	100	13	0	0	5481	5493	1	13	3.7	26.3
KF826846.1	hsa-miR-4719	100	13	0	0	5481	5493	1	13	3.7	26.3
KJ627733.1	hsa-miR-4719	100	13	0	0	5481	5493	1	13	3.7	26.3
KJ643470.1	hsa-miR-4719	100	13	0	0	5481	5493	1	13	3.7	26.3
KF826824.1	hsa-miR-4719	100	13	0	0	5482	5494	1	13	3.7	26.3
KJ643514.1	hsa-miR-4719	100	13	0	0	5482	5494	1	13	3.7	26.3
KJ627649.1	hsa-miR-4719	100	13	0	0	5483	5495	1	13	3.7	26.3
KJ643498.1	hsa-miR-4719	100	13	0	0	5484	5496	1	13	3.7	26.3
KJ643563.1	hsa-miR-4719	100	13	0	0	5484	5496	1	13	3.7	26.3
KJ643589.1	hsa-miR-4719	100	13	0	0	5484	5496	1	13	3.7	26.3
KJ643464.1	hsa-miR-4719	100	13	0	0	5485	5497	1	13	3.7	26.3
KJ643466.1	hsa-miR-4719	100	13	0	0	5485	5497	1	13	3.7	26.3
KJ643484.1	hsa-miR-4719	100	13	0	0	5485	5497	1	13	3.7	26.3
KJ643544.1	hsa-miR-4719	100	13	0	0	5485	5497	1	13	3.7	26.3
KJ643542.1	hsa-miR-4719	100	13	0	0	5486	5498	1	13	3.7	26.3
KJ627686.1	hsa-miR-4719	100	13	0	0	5487	5499	1	13	3.7	26.3
KJ643535.1	hsa-miR-4719	100	13	0	0	5487	5499	1	13	3.7	26.3
KJ643505.1	hsa-miR-4719	100	13	0	0	5488	5500	1	13	3.7	26.3
KF826847.1	hsa-miR-4719	100	13	0	0	5490	5502	1	13	3.7	26.3
KJ643565.1	hsa-miR-4719	100	13	0	0	5491	5503	1	13	3.7	26.3
KF973325.1	hsa-miR-4719	100	13	0	0	5493	5505	1	13	3.7	26.3
KJ627656.1	hsa-miR-4719	100	13	0	0	5493	5505	1	13	3.7	26.3
KJ643495.1	hsa-miR-4719	100	13	0	0	5494	5506	1	13	3.7	26.3
KJ643508.1	hsa-miR-4719	100	13	0	0	5495	5507	1	13	3.7	26.3
KJ643550.1	hsa-miR-4719	100	13	0	0	5496	5508	1	13	3.7	26.3
KJ643569.1	hsa-miR-4719	100	13	0	0	5497	5509	1	13	3.7	26.3
KF973334.1	hsa-miR-4719	100	13	0	0	5498	5510	1	13	3.7	26.3
KJ643499.1	hsa-miR-4719	100	13	0	0	5498	5510	1	13	3.7	26.3
KJ643482.1	hsa-miR-4719	100	13	0	0	5499	5511	1	13	3.7	26.3
KJ643584.1	hsa-miR-4719	100	13	0	0	5499	5511	1	13	3.7	26.3
KJ643506.1	hsa-miR-4719	100	13	0	0	5500	5512	1	13	3.7	26.3
KJ643519.1	hsa-miR-4719	100	13	0	0	5500	5512	1	13	3.7	26.3
KJ643526.1	hsa-miR-4719	100	13	0	0	5500	5512	1	13	3.7	26.3
KJ643534.1	hsa-miR-4719	100	13	0	0	5500	5512	1	13	3.7	26.3
KJ643560.1	hsa-miR-4719	100	13	0	0	5500	5512	1	13	3.7	26.3
KJ643562.1	hsa-miR-4719	100	13	0	0	5500	5512	1	13	3.7	26.3
KJ643564.1	hsa-miR-4719	100	13	0	0	5500	5512	1	13	3.7	26.3
KJ643566.1	hsa-miR-4719	100	13	0	0	5500	5512	1	13	3.7	26.3
KF826828.1	hsa-miR-4719	100	13	0	0	5501	5513	1	13	3.7	26.3
KJ643463.1	hsa-miR-4719	100	13	0	0	5501	5513	1	13	3.7	26.3
KJ643525.1	hsa-miR-4719	100	13	0	0	5501	5513	1	13	3.7	26.3
KJ643579.1	hsa-miR-4719	100	13	0	0	5502	5514	1	13	3.7	26.3
KF826850.1	hsa-miR-4719	100	13	0	0	5503	5515	1	13	3.7	26.3
KF826854.1	hsa-miR-4719	100	13	0	0	5503	5515	1	13	3.7	26.3
JX069802.1	hsa-miR-4719	100	13	0	0	5504	5516	1	13	3.7	26.3
JX069803.1	hsa-miR-4719	100	13	0	0	5504	5516	1	13	3.7	26.3
KF826836.1	hsa-miR-4719	100	13	0	0	5504	5516	1	13	3.7	26.3
KF826837.1	hsa-miR-4719	100	13	0	0	5504	5516	1	13	3.7	26.3
KF826841.1	hsa-miR-4719	100	13	0	0	5504	5516	1	13	3.7	26.3
KF826826.1	hsa-miR-4719	100	13	0	0	5507	5519	1	13	3.7	26.3
KJ643480.1	hsa-miR-4719	100	13	0	0	5507	5519	1	13	3.7	26.3
KJ643497.1	hsa-miR-4719	100	13	0	0	5507	5519	1	13	3.7	26.3
KF826823.1	hsa-miR-4719	100	13	0	0	5508	5520	1	13	3.7	26.3
KJ643468.1	hsa-miR-4719	100	13	0	0	5508	5520	1	13	3.7	26.3
KJ643523.1	hsa-miR-4719	100	13	0	0	5508	5520	1	13	3.7	26.3
KJ643581.1	hsa-miR-4719	100	13	0	0	5508	5520	1	13	3.7	26.3
KJ643477.1	hsa-miR-4719	100	13	0	0	5509	5521	1	13	3.7	26.3
KJ643545.1	hsa-miR-4719	100	13	0	0	5509	5521	1	13	3.7	26.3
KF973331.1	hsa-miR-4719	100	13	0	0	5510	5522	1	13	3.7	26.3
KJ627717.1	hsa-miR-4719	100	13	0	0	5510	5522	1	13	3.7	26.3
KJ643462.1	hsa-miR-4719	100	13	0	0	5513	5525	1	13	3.7	26.3
KJ643559.1	hsa-miR-4719	100	13	0	0	5513	5525	1	13	3.7	26.3
KJ627668.1	hsa-miR-4719	100	13	0	0	5521	5533	1	13	3.7	26.3
KJ643473.1	hsa-miR-4719	100	13	0	0	5521	5533	1	13	3.7	26.3
KJ643486.1	hsa-miR-4719	100	13	0	0	5521	5533	1	13	3.7	26.3
KJ643511.1	hsa-miR-4719	100	13	0	0	5521	5533	1	13	3.7	26.3
KJ643528.1	hsa-miR-4719	100	13	0	0	5522	5534	1	13	3.7	26.3
KJ643536.1	hsa-miR-4719	100	13	0	0	5522	5534	1	13	3.7	26.3
KJ643465.1	hsa-miR-4719	100	13	0	0	5538	5550	1	13	3.7	26.3
KJ643561.1	hsa-miR-4719	100	13	0	0	5548	5560	1	13	3.7	26.3
KJ627328.1	hsa-miR-556-3p	100	13	0	0	11950	11962	1	13	3.7	26.3
KJ627337.1	hsa-miR-556-3p	100	13	0	0	11950	11962	1	13	3.6	26.3
KJ627304.1	hsa-miR-556-3p	100	13	0	0	11951	11963	1	13	3.7	26.3
KJ627246.1	hsa-miR-556-3p	100	13	0	0	11952	11964	1	13	3.6	26.3
KJ627257.1	hsa-miR-556-3p	100	13	0	0	11952	11964	1	13	3.7	26.3
KJ627259.1	hsa-miR-556-3p	100	13	0	0	11952	11964	1	13	3.7	26.3
KJ627267.1	hsa-miR-556-3p	100	13	0	0	11952	11964	1	13	3.7	26.3
KJ627275.1	hsa-miR-556-3p	100	13	0	0	11952	11964	1	13	3.7	26.3
KJ627281.1	hsa-miR-556-3p	100	13	0	0	11952	11964	1	13	3.7	26.3
KJ627290.1	hsa-miR-556-3p	100	13	0	0	11952	11964	1	13	3.7	26.3
KJ627300.1	hsa-miR-556-3p	100	13	0	0	11952	11964	1	13	3.7	26.3
KJ627322.1	hsa-miR-556-3p	100	13	0	0	11952	11964	1	13	3.7	26.3
KJ627335.1	hsa-miR-556-3p	100	13	0	0	11952	11964	1	13	3.7	26.3
KJ627338.1	hsa-miR-556-3p	100	13	0	0	11952	11964	1	13	3.7	26.3
KJ627349.1	hsa-miR-556-3p	100	13	0	0	11952	11964	1	13	3.7	26.3
KJ627354.1	hsa-miR-556-3p	100	13	0	0	11952	11964	1	13	3.7	26.3
KJ627358.1	hsa-miR-556-3p	100	13	0	0	11952	11964	1	13	3.7	26.3
KJ627369.1	hsa-miR-556-3p	100	13	0	0	11952	11964	1	13	3.7	26.3
KJ627374.1	hsa-miR-556-3p	100	13	0	0	11952	11964	1	13	3.7	26.3
KJ672426.1	hsa-miR-556-3p	100	13	0	0	11952	11964	1	13	3.7	26.3
KJ672427.1	hsa-miR-556-3p	100	13	0	0	11952	11964	1	13	3.7	26.3
KJ672431.1	hsa-miR-556-3p	100	13	0	0	11952	11964	1	13	3.7	26.3
KJ672434.1	hsa-miR-556-3p	100	13	0	0	11952	11964	1	13	3.7	26.3
KJ672435.1	hsa-miR-556-3p	100	13	0	0	11952	11964	1	13	3.7	26.3
KJ672439.1	hsa-miR-556-3p	100	13	0	0	11952	11964	1	13	3.7	26.3
KJ672443.1	hsa-miR-556-3p	100	13	0	0	11952	11964	1	13	3.7	26.3
KJ672450.1	hsa-miR-556-3p	100	13	0	0	11952	11964	1	13	3.7	26.3
KJ672453.1	hsa-miR-556-3p	100	13	0	0	11952	11964	1	13	3.7	26.3
KJ672455.1	hsa-miR-556-3p	100	13	0	0	11952	11964	1	13	3.7	26.3
KJ672456.1	hsa-miR-556-3p	100	13	0	0	11952	11964	1	13	3.7	26.3
KJ672460.1	hsa-miR-556-3p	100	13	0	0	11952	11964	1	13	3.7	26.3
KJ672463.1	hsa-miR-556-3p	100	13	0	0	11952	11964	1	13	3.7	26.3
KJ672477.1	hsa-miR-556-3p	100	13	0	0	11952	11964	1	13	3.7	26.3
KJ672478.1	hsa-miR-556-3p	100	13	0	0	11952	11964	1	13	3.7	26.3
KJ672482.1	hsa-miR-556-3p	100	13	0	0	11952	11964	1	13	3.7	26.3
KJ672484.1	hsa-miR-556-3p	100	13	0	0	11952	11964	1	13	3.7	26.3
KJ627258.1	hsa-miR-556-3p	100	13	0	0	11953	11965	1	13	3.7	26.3
KJ627263.1	hsa-miR-556-3p	100	13	0	0	11953	11965	1	13	3.7	26.3
KJ627269.1	hsa-miR-556-3p	100	13	0	0	11953	11965	1	13	3.7	26.3
KJ627270.1	hsa-miR-556-3p	100	13	0	0	11953	11965	1	13	3.7	26.3
KJ627273.1	hsa-miR-556-3p	100	13	0	0	11953	11965	1	13	3.7	26.3
KJ627282.1	hsa-miR-556-3p	100	13	0	0	11953	11965	1	13	3.7	26.3
KJ627292.1	hsa-miR-556-3p	100	13	0	0	11953	11965	1	13	3.7	26.3
KJ627293.1	hsa-miR-556-3p	100	13	0	0	11953	11965	1	13	3.7	26.3
KJ627296.1	hsa-miR-556-3p	100	13	0	0	11953	11965	1	13	3.7	26.3
KJ627298.1	hsa-miR-556-3p	100	13	0	0	11953	11965	1	13	3.7	26.3
KJ627307.1	hsa-miR-556-3p	100	13	0	0	11953	11965	1	13	3.7	26.3
KJ627313.1	hsa-miR-556-3p	100	13	0	0	11953	11965	1	13	3.7	26.3
KJ627325.1	hsa-miR-556-3p	100	13	0	0	11953	11965	1	13	3.7	26.3
KJ627329.1	hsa-miR-556-3p	100	13	0	0	11953	11965	1	13	3.7	26.3
KJ627333.1	hsa-miR-556-3p	100	13	0	0	11953	11965	1	13	3.7	26.3
KJ627334.1	hsa-miR-556-3p	100	13	0	0	11953	11965	1	13	3.7	26.3
KJ627345.1	hsa-miR-556-3p	100	13	0	0	11953	11965	1	13	3.7	26.3
KJ627356.1	hsa-miR-556-3p	100	13	0	0	11953	11965	1	13	3.7	26.3
KJ627357.1	hsa-miR-556-3p	100	13	0	0	11953	11965	1	13	3.7	26.3
KJ627371.1	hsa-miR-556-3p	100	13	0	0	11953	11965	1	13	3.7	26.3
KJ672436.1	hsa-miR-556-3p	100	13	0	0	11953	11965	1	13	3.7	26.3
KJ672459.1	hsa-miR-556-3p	100	13	0	0	11953	11965	1	13	3.7	26.3
KJ627271.1	hsa-miR-556-3p	100	13	0	0	11954	11966	1	13	3.7	26.3
KJ627303.1	hsa-miR-556-3p	100	13	0	0	11954	11966	1	13	3.6	26.3
KJ627308.1	hsa-miR-556-3p	100	13	0	0	11954	11966	1	13	3.7	26.3
KJ627343.1	hsa-miR-556-3p	100	13	0	0	11954	11966	1	13	3.7	26.3
KJ627266.1	hsa-miR-556-3p	100	13	0	0	11955	11967	1	13	3.7	26.3
KJ627274.1	hsa-miR-556-3p	100	13	0	0	11955	11967	1	13	3.7	26.3
KJ627288.1	hsa-miR-556-3p	100	13	0	0	11955	11967	1	13	3.7	26.3
KJ627305.1	hsa-miR-556-3p	100	13	0	0	11955	11967	1	13	3.7	26.3
KJ627352.1	hsa-miR-556-3p	100	13	0	0	11956	11968	1	13	3.7	26.3
KJ627361.1	hsa-miR-556-3p	100	13	0	0	11956	11968	1	13	3.7	26.3
KJ627362.1	hsa-miR-556-3p	100	13	0	0	11956	11968	1	13	3.7	26.3
KJ627316.1	hsa-miR-556-3p	100	13	0	0	11960	11972	1	13	3.7	26.3
KF530263.1	hsa-miR-556-3p	100	13	0	0	11976	11988	1	13	3.7	26.3
KJ627647.1	hsa-miR-556-3p	100	13	0	0	11980	11992	1	13	3.7	26.3
KF530258.1	hsa-miR-556-3p	100	13	0	0	11982	11994	1	13	3.7	26.3
KJ627648.1	hsa-miR-556-3p	100	13	0	0	11982	11994	1	13	3.7	26.3
KF826833.1	hsa-miR-556-3p	100	13	0	0	11988	12000	1	13	3.7	26.3
JF920054.1	hsa-miR-556-3p	100	13	0	0	11990	12002	1	13	3.7	26.3
KF530264.1	hsa-miR-556-3p	100	13	0	0	11991	12003	1	13	3.7	26.3
JF920052.1	hsa-miR-556-3p	100	13	0	0	11993	12005	1	13	3.7	26.3
JF920053.1	hsa-miR-556-3p	100	13	0	0	11993	12005	1	13	3.7	26.3
KF530261.1	hsa-miR-556-3p	100	13	0	0	11993	12005	1	13	3.7	26.3
KF826855.1	hsa-miR-556-3p	100	13	0	0	11994	12006	1	13	3.7	26.3
JF920046.1	hsa-miR-556-3p	100	13	0	0	11995	12007	1	13	3.7	26.3
JF920047.1	hsa-miR-556-3p	100	13	0	0	11995	12007	1	13	3.7	26.3
JF920048.1	hsa-miR-556-3p	100	13	0	0	11996	12008	1	13	3.7	26.3
JF920049.1	hsa-miR-556-3p	100	13	0	0	11996	12008	1	13	3.7	26.3
JF920050.1	hsa-miR-556-3p	100	13	0	0	11996	12008	1	13	3.7	26.3
JF920051.1	hsa-miR-556-3p	100	13	0	0	11996	12008	1	13	3.7	26.3
KF530269.1	hsa-miR-556-3p	100	13	0	0	11997	12009	1	13	3.7	26.3
KC978856.1	hsa-miR-556-3p	100	13	0	0	12003	12015	1	13	3.7	26.3
KJ672480.1	hsa-miR-556-3p	100	13	0	0	12005	12017	1	13	3.7	26.3
KF826821.1	hsa-miR-556-3p	100	13	0	0	12006	12018	1	13	3.7	26.3
KF826848.1	hsa-miR-556-3p	100	13	0	0	12014	12026	1	13	3.7	26.3
KF826830.1	hsa-miR-556-3p	100	13	0	0	12015	12027	1	13	3.7	26.3
JX069798.1	hsa-miR-556-3p	100	13	0	0	12016	12028	1	13	3.7	26.3
KF826849.1	hsa-miR-556-3p	100	13	0	0	12016	12028	1	13	3.7	26.3
KF826856.1	hsa-miR-556-3p	100	13	0	0	12016	12028	1	13	3.7	26.3
KF826838.1	hsa-miR-556-3p	100	13	0	0	12018	12030	1	13	3.7	26.3
KF826840.1	hsa-miR-556-3p	100	13	0	0	12019	12031	1	13	3.7	26.3
KJ672429.1	hsa-miR-556-3p	100	13	0	0	12023	12035	1	13	3.7	26.3
KJ672454.1	hsa-miR-556-3p	100	13	0	0	12023	12035	1	13	3.7	26.3
KJ672458.1	hsa-miR-556-3p	100	13	0	0	12023	12035	1	13	3.7	26.3
KF826831.1	hsa-miR-556-3p	100	13	0	0	12024	12036	1	13	3.7	26.3
KJ672428.1	hsa-miR-556-3p	100	13	0	0	12024	12036	1	13	3.7	26.3
KJ672432.1	hsa-miR-556-3p	100	13	0	0	12024	12036	1	13	3.7	26.3
KJ672437.1	hsa-miR-556-3p	100	13	0	0	12024	12036	1	13	3.7	26.3
KJ672440.1	hsa-miR-556-3p	100	13	0	0	12024	12036	1	13	3.7	26.3
KJ672442.1	hsa-miR-556-3p	100	13	0	0	12024	12036	1	13	3.7	26.3
KJ672444.1	hsa-miR-556-3p	100	13	0	0	12024	12036	1	13	3.7	26.3
KJ672446.1	hsa-miR-556-3p	100	13	0	0	12024	12036	1	13	3.7	26.3
KJ672448.1	hsa-miR-556-3p	100	13	0	0	12024	12036	1	13	3.7	26.3
KJ672457.1	hsa-miR-556-3p	100	13	0	0	12024	12036	1	13	3.7	26.3
KJ672468.1	hsa-miR-556-3p	100	13	0	0	12024	12036	1	13	3.7	26.3
KJ627264.1	hsa-miR-556-3p	100	13	0	0	12025	12037	1	13	3.7	26.3
KJ672424.1	hsa-miR-556-3p	100	13	0	0	12025	12037	1	13	3.7	26.3
KJ672441.1	hsa-miR-556-3p	100	13	0	0	12025	12037	1	13	3.7	26.3
KJ672449.1	hsa-miR-556-3p	100	13	0	0	12025	12037	1	13	3.7	26.3
KJ672451.1	hsa-miR-556-3p	100	13	0	0	12025	12037	1	13	3.7	26.3
KJ672452.1	hsa-miR-556-3p	100	13	0	0	12025	12037	1	13	3.7	26.3
KJ672461.1	hsa-miR-556-3p	100	13	0	0	12025	12037	1	13	3.7	26.3
KJ672464.1	hsa-miR-556-3p	100	13	0	0	12025	12037	1	13	3.7	26.3
KJ672465.1	hsa-miR-556-3p	100	13	0	0	12025	12037	1	13	3.7	26.3
KJ672466.1	hsa-miR-556-3p	100	13	0	0	12025	12037	1	13	3.7	26.3
KJ672467.1	hsa-miR-556-3p	100	13	0	0	12025	12037	1	13	3.7	26.3
KJ672470.1	hsa-miR-556-3p	100	13	0	0	12025	12037	1	13	3.7	26.3
KJ672472.1	hsa-miR-556-3p	100	13	0	0	12025	12037	1	13	3.7	26.3
KJ672475.1	hsa-miR-556-3p	100	13	0	0	12025	12037	1	13	3.7	26.3
KJ672471.1	hsa-miR-556-3p	100	13	0	0	12026	12038	1	13	3.7	26.3
KJ672433.1	hsa-miR-556-3p	100	13	0	0	12027	12039	1	13	3.7	26.3
KJ672469.1	hsa-miR-556-3p	100	13	0	0	12027	12039	1	13	3.7	26.3
KJ672445.1	hsa-miR-556-3p	100	13	0	0	12031	12043	1	13	3.7	26.3
JX627336.1	hsa-miR-556-3p	100	13	0	0	12095	12107	1	13	3.7	26.3
KJ643579.1	hsa-miR-8485	100	14	0	0	3083	3096	2	15	0.94	28.2
KJ627255.1	hsa-miR-4770	100	14	0	0	2486	2499	3	16	0.93	28.2
KJ627311.1	hsa-miR-4770	100	14	0	0	2486	2499	3	16	0.93	28.2
KJ672472.1	hsa-miR-3618	100	13	0	0	3965	3977	3	15	3.7	26.3
JX627336.1	hsa-miR-3618	100	13	0	0	4035	4047	3	15	3.7	26.3
KJ627647.1	hsa-miR-4801	100	14	0	0	5243	5256	3	16	0.93	28.2
KJ627648.1	hsa-miR-4801	100	14	0	0	5245	5258	3	16	0.93	28.2
JX069798.1	hsa-miR-4801	100	14	0	0	5279	5292	3	16	0.94	28.2
KJ627267.1	hsa-miR-1253	100	13	0	0	9458	9470	3	15	3.7	26.3
KJ627275.1	hsa-miR-1253	100	13	0	0	9458	9470	3	15	3.7	26.3
KJ627351.1	hsa-miR-1253	100	13	0	0	9459	9471	3	15	3.7	26.3

[truncated: 36 more sheets: RSV B-vSHs, RSV B-vSAs, RSV B vs mature ver21 miRs, HMPV A vs mat ver 21 miRs hits, HMPV A vSAs, HMPV A vSHs, HMPV_B_ mat ver 21 hits, HMPV B vSAs, HMPV B vSHs, RSV A2 vs B1, NDV vSHs, NDV vSAs, NewCastle DV miR hits, Hendra vSHs, Hendra vSAs, Hendra virus miR hit list, Nipah Virus miR hit list, Nipah vSHs , Nipah vSAs, MEasles …]
