# Supplementary material for: MicroRNA and Nonsense Transcripts as Putative Viral Evasion Mechanisms
Source: Front Cell Infect Microbiol. 2019 May 8;9:152. doi: 10.3389/fcimb.2019.00152 (PMC6519394; doi:10.3389/fcimb.2019.00152)
Supplement: Supplementary Table 2 — Lists analysis of other RNA viruses that also show vSMs and vSSs. [file Table_2.xlsx]

## Sheet: Sheet1
Family	Genus	Species
Retro-	Deltaretro-	Primate T-lymphotropic virus 1
		Primate T-lymphotropic virus 2
		Primate T-lymphotropic virus 3
	Lenti-	Human immunodeficiency virus 1
		Human immunodeficiency virus 2
	Spuma-	Simian foamy virus
Picobirna-	Picobirna-	Human picobirnavirus
Reo-	Colti-	Colorado tick fever virus
	Orbi-	Changuinola virus
		Great Island virus
		Lebombo virus
		Orungo virus
	Rota-	Rotavirus A
		Rotavirus B
		Rotavirus C
	Seadorna-	Banna virus
Borna-	Borna-	Borna disease virus
Filo-	Marburg-	Lake Victoria Marburgvirus
	Ebola-	Reston ebolavirus
		Sudan ebolavirus
		Tai forest ebolavirus
		Zaire virus
Paramyxo-	Rubula-	Human parainfluenza virus 2
		Human parainfluenza virus 4
		Mumps virus
	Avula-	Newcastle disease virus
	Respiro-	Human parainfluenza virus 1
		Human parainfluenza virus 3
	Henipa-	Hendra virus
		Nipah virus
	Morbilli-	Measles virus
	Pneumo-	Human respiratory syncytial virus
	Metapneumo-	Human metapneumovirus
Rhabdo-	Vesiculo-	Chandipura virus
		Isfahan virus
		Piry virus
		Vesicular stomatitis Alagoas virus
		Vesicular stomatitis Indiana virus
		Vesicular stomatitis New Jersey virus
	Lyssa-	Australian bat lyssavirus
		Duvenhage virus
		European bat lyssavirus 1
		European bat lyssavirus 2
		Mokola virus
		Rabies virus
Arena-	Arena-	Guanarito virus
		Junin virus
		Lassa virus
		Lymphocytic choriomeningitis virus
		Machupo virus
		Pichinde virus
		Sabia virus
		Whitewater Arroyo virus
Bunya-	Orthobunya-	Bunyamwera virus
		Bwamba virus
		California encephalitis virus
		Caraparu virus
		Catu virus
		Guama virus
		Guaroa virus
		Kairi virus
		Marituba virus
		Oriboca virus
		Oropouche virus
		Shuni virus
		Tacaiuma virus
		Wyeomyia virus
	Hanta-	Andes virus
		Bayou virus
		Black creek canal virus
		Dobrava-Belgrade virus
		Hantaan virus
		Laguna Negra virus
		New York virus
		Puumala virus
		Seoul virus
		Sin Nombre virus
	Nairo-	Crimean-Congo haemorrhagic fever virus
		Dugbe virus
	Phelbo-	Candiru virus
		Punta Toro virus
		Rift Valley fever virus
		Sandfly fever Naples virus
Orthomyxo-	Influenzavirus A	Influenza A virus
	Influenzavirus B	Influenza B virus
	Influenzavirus C	Influenza C virus
	Thogoto-	Dhori virus
		Thogoto virus
Unassigned	Delta-	Hepatitis delta virus
Corona-	Alphacorona-	Human coronavirus 229E
		Human coronavirus NL63
	Betacorona-	Human coronavirus HKU1
		Human coronavirus OC43
		SARS coronavirus
	Toro-	Human torovirus
Picorna-	Entero-	Human enterovirus A
		Human enterovirus B
		Human enterovirus C
		Human enterovirus D
		Human rhinovirus A
		Human rhinovirus B
		Human rhinovirus C
	Cardio-	Encephalomyocarditis virus
		Theilovirus
	Aphtho-	Equine rhinitis A virus
		Foot and mouth disease virus
	Hepato-	Hepatitis A virus
	Parecho-	Human parechovirus
		Ljungan virus
	Kobu-	Aichi virus
Astro-	Mamastro-	Human astrovirus
		Human astrovirus 2
		Human astrovirus 3
		Human astrovirus 4
		Human astrovirus 5
		Human astrovirus 6
		Human astrovirus 7
		Human astrovirus 8
Calici-	Noro-	Norwalk virus
	Sapo-	Sapporo virus
Flavi-	Flavi-	Aroa virus
		Banzi virus
		Dengue virus
		Ilheus virus
		Japanese encephalitis virus
		Kokobera virus
		Kyasanur forest disease virus
		Louping ill virus
		Murray Valley encephalitis virus
		Ntaya virus
		Omsk haemorrhagic fever virus
		Powassan virus
		Rio Bravo virus
		St Louis encephalitis virus
		Tick-borne encephalitis virus
		Usutu virus
		Wesselsbron virus
		West Nile virus
		Yellow fever virus
		Zika virus
	Hepaci-	Hepatitis C virus
Hepe-	Hepe-	Hepatitis E virus
Toga-	Alpha-	Barmah Forest virus
		Chikungunya virus
		Eastern equine encephalitis virus
		Everglades virus
		Getah virus
		Mayaro virus
		Mucambo virus
		O'nyong-nyong virus
		Pixuna virus
		Ross River virus
		Semliki Forest virus
		Sindbis virus
		Venezuelan equine encephalitis virus
		Western equine encephalitis virus
		Whataroa virus
	Rubi-	Rubella virus

## Sheet: Andes
Query	Subject	%I	alignment length	mismatch	gaps	Query Start	Query End	Subject Start	Subject End	E-value	Score
NC_003467	hsa-miR-4786-5p	100	13	0	0	2381	2393	9	21	0.75	26.3
NC_003467	hsa-miR-4729	100	13	0	0	2424	2436	7	19	0.75	26.3
NC_003467	hsa-miR-4502	100	13	0	0	3290	3302	5	17	0.75	26.3
NC_003467	hsa-miR-137	100	13	0	0	2632	2644	15	3	0.75	26.3
NC_003467	hsa-miR-548ax	100	12	0	0	2742	2753	9	20	3	24.3
NC_003467	hsa-miR-516a-5p	100	12	0	0	2308	2319	21	10	3	24.3
NC_003467	hsa-miR-4798-5p	100	12	0	0	919	930	20	9	3	24.3
NC_003467	hsa-miR-3156-5p	100	12	0	0	2169	2180	16	5	3	24.3
NC_003467	hsa-miR-3156-3p	100	12	0	0	2169	2180	4	15	3	24.3
NC_003466	hsa-miR-5584-5p	100	12	0	0	1526	1537	2	13	1.7	24.3
NC_003466	hsa-miR-5088	100	12	0	0	732	743	11	22	1.7	24.3
NC_003466	hsa-miR-499b-5p	100	12	0	0	70	81	19	8	1.7	24.3
NC_003466	hsa-miR-499a-3p	100	12	0	0	70	81	1	12	1.7	24.3
NC_003466	hsa-miR-4780	100	12	0	0	292	303	4	15	1.7	24.3
NC_003466	hsa-miR-4531	100	12	0	0	802	813	17	6	1.7	24.3
NC_003466	hsa-miR-3164	100	12	0	0	1524	1535	9	20	1.7	24.3
NC_003466	hsa-miR-586	100	11	0	0	1625	1635	10	20	6.6	22.3
NC_003466	hsa-miR-5682	100	11	0	0	507	517	12	22	6.6	22.3
NC_003466	hsa-miR-5186	100	11	0	0	1120	1130	14	4	6.6	22.3
NC_003466	hsa-miR-513c-5p	100	11	0	0	11	21	11	1	6.6	22.3
NC_003466	hsa-miR-4778-3p	100	11	0	0	528	538	3	13	6.6	22.3
NC_003466	hsa-miR-4720-3p	100	11	0	0	1318	1328	3	13	6.6	22.3
NC_003466	hsa-miR-4651	100	11	0	0	1781	1791	15	5	6.6	22.3
NC_003466	hsa-miR-4314	100	11	0	0	1527	1537	5	15	6.6	22.3
NC_003466	hsa-miR-3152-3p	100	11	0	0	1799	1809	16	6	6.6	22.3
NC_003466	hsa-miR-221-5p	100	11	0	0	1507	1517	18	8	6.6	22.3
NC_003466	hsa-miR-139-3p	100	11	0	0	282	292	20	10	6.6	22.3
NC_003466	hsa-miR-1256	100	11	0	0	540	550	14	4	6.6	22.3
NC_003466	hsa-miR-103a-2-5p	100	11	0	0	1205	1215	11	1	6.6	22.3
AF291704	hsa-let-7i-5p	100	14	0	0	5683	5696	22	9	0.34	28.2
AF291704	hsa-let-7d-5p	100	14	0	0	1592	1605	1	14	0.34	28.2
AF291704	hsa-miR-3611	100	13	0	0	3545	3557	19	7	1.3	26.3
AF291704	hsa-miR-134	100	13	0	0	147	159	6	18	1.3	26.3
AF291704	hsa-let-7c	100	13	0	0	1593	1605	2	14	1.3	26.3
AF291704	hsa-let-7c	100	12	0	0	3750	3761	10	21	5.3	24.3
AF291704	hsa-let-7b-5p	100	13	0	0	1593	1605	2	14	1.3	26.3
AF291704	hsa-let-7a-5p	100	13	0	0	1593	1605	2	14	1.3	26.3
AF291704	hsa-miR-645	100	12	0	0	3758	3769	8	19	5.3	24.3
AF291704	hsa-miR-5690	100	12	0	0	1591	1602	16	5	5.3	24.3
AF291704	hsa-miR-5581-5p	100	12	0	0	2292	2303	5	16	5.3	24.3
AF291704	hsa-miR-4720-5p	100	12	0	0	268	279	19	8	5.3	24.3
AF291704	hsa-miR-4693-3p	100	12	0	0	1620	1631	12	23	5.3	24.3
AF291704	hsa-miR-4252	100	12	0	0	542	553	12	1	5.3	24.3
AF291704	hsa-miR-384	100	12	0	0	4152	4163	1	12	5.3	24.3
AF291704	hsa-miR-3688-5p	100	12	0	0	4428	4439	18	7	5.3	24.3
AF291704	hsa-miR-3688-3p	100	12	0	0	4428	4439	3	14	5.3	24.3
AF291704	hsa-miR-320d	100	12	0	0	6159	6170	1	12	5.3	24.3
AF291704	hsa-miR-320c	100	12	0	0	6159	6170	1	12	5.3	24.3
AF291704	hsa-miR-320b	100	12	0	0	6159	6170	1	12	5.3	24.3
AF291704	hsa-miR-320a	100	12	0	0	6159	6170	1	12	5.3	24.3
AF291704	hsa-miR-17-5p	100	12	0	0	920	931	7	18	5.3	24.3
AF291704	hsa-miR-15b-3p	93.75	16	1	0	3233	3248	4	19	5.3	24.3
AF291704	hsa-miR-152	100	12	0	0	6292	6303	9	20	5.3	24.3
AF291704	hsa-miR-106b-3p	100	12	0	0	4322	4333	11	22	5.3	24.3
AF291704	hsa-miR-106a-5p	100	12	0	0	920	931	7	18	5.3	24.3
AF291702	hsa-miR-5584-5p	100	12	0	0	1526	1537	2	13	1.7	24.3
AF291702	hsa-miR-5088	100	12	0	0	732	743	11	22	1.7	24.3
AF291702	hsa-miR-499b-5p	100	12	0	0	70	81	19	8	1.7	24.3
AF291702	hsa-miR-499a-3p	100	12	0	0	70	81	1	12	1.7	24.3
AF291702	hsa-miR-4780	100	12	0	0	292	303	4	15	1.7	24.3
AF291702	hsa-miR-4531	100	12	0	0	802	813	17	6	1.7	24.3
AF291702	hsa-miR-3164	100	12	0	0	1524	1535	9	20	1.7	24.3
AF291702	hsa-miR-586	100	11	0	0	1625	1635	10	20	6.6	22.3
AF291702	hsa-miR-5682	100	11	0	0	507	517	12	22	6.6	22.3
AF291702	hsa-miR-5186	100	11	0	0	1120	1130	14	4	6.6	22.3
AF291702	hsa-miR-513c-5p	100	11	0	0	11	21	11	1	6.6	22.3
AF291702	hsa-miR-4778-3p	100	11	0	0	528	538	3	13	6.6	22.3
AF291702	hsa-miR-4720-3p	100	11	0	0	1318	1328	3	13	6.6	22.3
AF291702	hsa-miR-4651	100	11	0	0	1781	1791	15	5	6.6	22.3
AF291702	hsa-miR-4314	100	11	0	0	1527	1537	5	15	6.6	22.3
AF291702	hsa-miR-3152-3p	100	11	0	0	1799	1809	16	6	6.6	22.3
AF291702	hsa-miR-221-5p	100	11	0	0	1507	1517	18	8	6.6	22.3
AF291702	hsa-miR-139-3p	100	11	0	0	282	292	20	10	6.6	22.3
AF291702	hsa-miR-1256	100	11	0	0	540	550	14	4	6.6	22.3
AF291702	hsa-miR-103a-2-5p	100	11	0	0	1205	1215	11	1	6.6	22.3
AF028024	hsa-miR-557	100	14	0	0	1497	1510	4	17	0.19	28.2
AF028024	hsa-miR-4502	100	14	0	0	3291	3304	5	18	0.19	28.2
AF028024	hsa-miR-4424	100	13	0	0	126	138	7	19	0.74	26.3
AF028024	hsa-miR-20b-5p	100	13	0	0	3388	3400	4	16	0.74	26.3
AF028024	hsa-miR-541-5p	100	12	0	0	552	563	15	4	2.9	24.3
AF028024	hsa-miR-4421	100	12	0	0	1519	1530	20	9	2.9	24.3
AF028024	hsa-miR-3923	100	12	0	0	1944	1955	9	20	2.9	24.3
AF028024	hsa-miR-3618	100	12	0	0	1439	1450	18	7	2.9	24.3
AF028024	hsa-miR-3148	100	12	0	0	1958	1969	11	22	2.9	24.3
AF028024	hsa-miR-181c-5p	100	12	0	0	289	300	14	3	2.9	24.3

## Sheet: Banna_Virus random
	Query	Subject	%I	alignment length	mismatch	gaps	Query Start	Query End	Subject Start	Subject End	E-value	Score
	AY549307	hsa-miR-619	100	13	0	0	1164	1176	8	20	0.45	26.3
	AY549307	hsa-miR-766-5p	100	12	0	0	1299	1310	22	11	1.8	24.3
	AY549307	hsa-miR-5011-3p	100	12	0	0	1860	1871	22	11	1.8	24.3
	AY549307	hsa-miR-4778-3p	100	12	0	0	1477	1488	13	2	1.8	24.3
	AY549307	hsa-miR-9-5p	100	11	0	0	2006	2016	9	19	7.1	22.3
	AY549307	hsa-miR-550b-3p	100	11	0	0	961	971	16	6	7.1	22.3
	AY549307	hsa-miR-550b-2-5p	100	11	0	0	961	971	5	15	7.1	22.3
	AY549307	hsa-miR-550a-5p	100	11	0	0	961	971	4	14	7.1	22.3
	AY549307	hsa-miR-550a-3p	100	11	0	0	961	971	18	8	7.1	22.3
	AY549307	hsa-miR-550a-3-5p	100	11	0	0	961	971	4	14	7.1	22.3
	AY549307	hsa-miR-5197-5p	100	11	0	0	846	856	23	13	7.1	22.3
	AY549307	hsa-miR-5197-5p	100	11	0	0	677	687	21	11	7.1	22.3
	AY549307	hsa-miR-4791	100	11	0	0	1219	1229	4	14	7.1	22.3
	AY549307	hsa-miR-4778-5p	100	11	0	0	1478	1488	9	19	7.1	22.3
	AY549307	hsa-miR-4635	100	11	0	0	1400	1410	13	3	7.1	22.3
	AY549307	hsa-miR-29b-3p	100	11	0	0	412	422	18	8	7.1	22.3
	AY549307	hsa-miR-155-3p	100	11	0	0	1600	1610	22	12	7.1	22.3
	AY549309	hsa-miR-544a	100	12	0	0	971	982	12	1	1.4	24.3
	AY549309	hsa-miR-4803	100	12	0	0	1194	1205	5	16	1.4	24.3
	AY549309	hsa-miR-4315	100	12	0	0	462	473	3	14	1.4	24.3
	AY549309	hsa-miR-199b-3p	100	12	0	0	398	409	7	18	1.4	24.3
	AY549309	hsa-miR-199a-3p	100	12	0	0	398	409	7	18	1.4	24.3
	AY549309	hsa-miR-1277-5p	100	12	0	0	496	507	20	9	1.4	24.3
	AY549309	hsa-miR-92a-2-5p	100	11	0	0	1336	1346	21	11	5.5	22.3
	AY549309	hsa-miR-5694	100	11	0	0	278	288	10	20	5.5	22.3
	AY549309	hsa-miR-548v	100	11	0	0	1075	1085	22	12	5.5	22.3
	AY549309	hsa-miR-548t-3p	100	11	0	0	1075	1085	25	15	5.5	22.3
	AY549309	hsa-miR-548q	100	11	0	0	1075	1085	3	13	5.5	22.3
	AY549309	hsa-miR-548au-3p	100	11	0	0	1075	1085	20	10	5.5	22.3
	AY549309	hsa-miR-548aa	100	11	0	0	1075	1085	25	15	5.5	22.3
	AY549309	hsa-miR-4662a-5p	100	11	0	0	660	670	21	11	5.5	22.3
	AY549309	hsa-miR-4481	100	11	0	0	238	248	7	17	5.5	22.3
	AY549309	hsa-miR-3680-5p	100	11	0	0	1235	1245	12	22	5.5	22.3
	AY549309	hsa-miR-3607-5p	100	11	0	0	958	968	16	6	5.5	22.3
	AY549309	hsa-miR-3607-5p	100	11	0	0	1085	1095	1	11	5.5	22.3
	AY549309	hsa-miR-1277-3p	100	11	0	0	497	507	18	8	5.5	22.3
	AF052011	hsa-miR-3689e	100	15	0	0	17	31	18	4	0.015	30.2
	AF052011	hsa-miR-3689b-5p	100	15	0	0	17	31	18	4	0.015	30.2
	AF052011	hsa-miR-3689a-5p	100	15	0	0	17	31	18	4	0.015	30.2
	AF052011	hsa-miR-650	100	12	0	0	938	949	18	7	0.93	24.3
	AF052011	hsa-miR-335-3p	100	12	0	0	318	329	12	1	0.93	24.3
	AF052011	hsa-miR-136-5p	100	11	0	0	789	799	6	16	3.7	22.3
	AF052011	hsa-miR-1237	100	11	0	0	952	962	3	13	3.7	22.3
	AF052024	hsa-miR-1245b-3p	100	12	0	0	237	248	5	16	0.77	24.3
	AF052024	hsa-miR-4637	100	11	0	0	644	654	7	17	3	22.3
	AF052024	hsa-miR-3145-5p	100	11	0	0	531	541	16	6	3	22.3
	AF052024	hsa-miR-3145-3p	100	11	0	0	531	541	8	18	3	22.3
	AF052024	hsa-miR-196b-5p	100	11	0	0	703	713	14	4	3	22.3
	AF052024	hsa-miR-1245b-5p	100	11	0	0	238	248	15	5	3	22.3
	AF052024	hsa-miR-1245a	100	11	0	0	238	248	4	14	3	22.3
	AF052032	hsa-miR-3670	100	14	0	0	208	221	24	11	0.056	28.2
	AF052032	hsa-miR-643	100	12	0	0	455	466	13	2	0.87	24.3
	AF052032	hsa-miR-4720-5p	100	12	0	0	747	758	17	6	0.87	24.3
	AF052032	hsa-miR-3910	100	12	0	0	294	305	16	5	0.87	24.3
	AF052032	hsa-miR-125b-2-3p	100	12	0	0	881	892	11	22	0.87	24.3
	AF052032	hsa-miR-519e-5p	100	11	0	0	947	957	19	9	3.4	22.3
	AF052032	hsa-miR-5096	100	11	0	0	22	32	17	7	3.4	22.3
	AF052032	hsa-miR-3148	100	11	0	0	75	85	1	11	3.4	22.3
	AF052032	hsa-miR-2052	100	11	0	0	136	146	1	11	3.4	22.3
	AF052032	hsa-miR-125b-1-3p	100	11	0	0	881	891	9	19	3.4	22.3

## Sheet: Borna
Virus name	Query	Subject	%I	alignment length	mismatch	gaps	Query Start	Query End	Subject Start	Subject End	E-value	Score
Borna	AY114161	hsa-miR-664-3p	100	14	0	0	1820	1833	5	18	0.41	28.2
Borna	AY114161	hsa-miR-520a-5p	100	13	0	0	3257	3269	9	21	1.6	26.3
Borna	AY114161	hsa-miR-4526	100	13	0	0	4646	4658	15	3	1.6	26.3
Borna	AY114161	hsa-miR-4526	100	12	0	0	647	658	20	9	6.3	24.3
Borna	AY114161	hsa-miR-202-3p	100	13	0	0	189	201	4	16	1.6	26.3
Borna	AY114161	hsa-miR-767-5p	100	12	0	0	8001	8012	3	14	6.3	24.3
Borna	AY114161	hsa-miR-572	93.75	16	1	0	8168	8183	5	20	6.3	24.3
Borna	AY114161	hsa-miR-5088	100	12	0	0	4160	4171	20	9	6.3	24.3
Borna	AY114161	hsa-miR-4733-3p	100	12	0	0	3534	3545	2	13	6.3	24.3
Borna	AY114161	hsa-miR-4722-3p	100	12	0	0	8140	8151	1	12	6.3	24.3
Borna	AY114161	hsa-miR-4267	100	12	0	0	437	448	12	1	6.3	24.3
Borna	AY114161	hsa-miR-376a-5p	100	12	0	0	985	996	15	4	6.3	24.3
Borna	AY114161	hsa-miR-372	100	12	0	0	6480	6491	19	8	6.3	24.3
Borna	AY114161	hsa-miR-361-3p	100	12	0	0	8304	8315	5	16	6.3	24.3
Borna	AY114161	hsa-miR-3189-5p	100	12	0	0	653	664	13	24	6.3	24.3
Borna	AY114161	hsa-miR-3137	100	12	0	0	4744	4755	17	6	6.3	24.3
Borna	AY114161	hsa-miR-2115-3p	100	12	0	0	713	724	5	16	6.3	24.3
Borna	AY114161	hsa-miR-197-3p	100	12	0	0	1738	1749	16	5	6.3	24.3
Borna	AY114161	hsa-miR-135b-5p	100	12	0	0	1905	1916	11	22	6.3	24.3
Borna	AY114161	hsa-miR-1255b-5p	100	12	0	0	4215	4226	22	11	6.3	24.3
Borna	AY114161	hsa-miR-1255b-2-3p	100	12	0	0	4215	4226	1	12	6.3	24.3
Borna	AY114163	hsa-miR-664-3p	100	14	0	0	1820	1833	5	18	0.41	28.2
Borna	AY114163	hsa-miR-520a-5p	100	13	0	0	3257	3269	9	21	1.6	26.3
Borna	AY114163	hsa-miR-4526	100	13	0	0	4646	4658	15	3	1.6	26.3
Borna	AY114163	hsa-miR-4526	100	12	0	0	647	658	20	9	6.3	24.3
Borna	AY114163	hsa-miR-202-3p	100	13	0	0	189	201	4	16	1.6	26.3
Borna	AY114163	hsa-miR-767-5p	100	12	0	0	8001	8012	3	14	6.3	24.3
Borna	AY114163	hsa-miR-572	93.75	16	1	0	8168	8183	5	20	6.3	24.3
Borna	AY114163	hsa-miR-526b-5p	100	12	0	0	3603	3614	15	4	6.3	24.3
Borna	AY114163	hsa-miR-5088	100	12	0	0	4160	4171	20	9	6.3	24.3
Borna	AY114163	hsa-miR-4733-3p	100	12	0	0	3534	3545	2	13	6.3	24.3
Borna	AY114163	hsa-miR-4722-3p	100	12	0	0	8140	8151	1	12	6.3	24.3
Borna	AY114163	hsa-miR-4267	100	12	0	0	437	448	12	1	6.3	24.3
Borna	AY114163	hsa-miR-376a-5p	100	12	0	0	985	996	15	4	6.3	24.3
Borna	AY114163	hsa-miR-372	100	12	0	0	6480	6491	19	8	6.3	24.3
Borna	AY114163	hsa-miR-361-3p	100	12	0	0	8304	8315	5	16	6.3	24.3
Borna	AY114163	hsa-miR-3189-5p	100	12	0	0	653	664	13	24	6.3	24.3
Borna	AY114163	hsa-miR-3137	100	12	0	0	4744	4755	17	6	6.3	24.3
Borna	AY114163	hsa-miR-2115-3p	100	12	0	0	713	724	5	16	6.3	24.3
Borna	AY114163	hsa-miR-197-3p	100	12	0	0	1738	1749	16	5	6.3	24.3
Borna	AY114163	hsa-miR-135b-5p	100	12	0	0	1905	1916	11	22	6.3	24.3
Borna	AY114163	hsa-miR-1255b-5p	100	12	0	0	4215	4226	22	11	6.3	24.3
Borna	AY114163	hsa-miR-1255b-2-3p	100	12	0	0	4215	4226	1	12	6.3	24.3
Borna	AJ311522	hsa-miR-664-3p	100	14	0	0	1821	1834	5	18	0.41	28.2
Borna	AJ311522	hsa-miR-520a-5p	100	13	0	0	3258	3270	9	21	1.6	26.3
Borna	AJ311522	hsa-miR-4526	100	13	0	0	4647	4659	15	3	1.6	26.3
Borna	AJ311522	hsa-miR-4526	100	12	0	0	648	659	20	9	6.3	24.3
Borna	AJ311522	hsa-miR-202-3p	100	13	0	0	190	202	4	16	1.6	26.3
Borna	AJ311522	hsa-miR-767-5p	100	12	0	0	8002	8013	3	14	6.3	24.3
Borna	AJ311522	hsa-miR-572	93.75	16	1	0	8169	8184	5	20	6.3	24.3
Borna	AJ311522	hsa-miR-5088	100	12	0	0	4161	4172	20	9	6.3	24.3
Borna	AJ311522	hsa-miR-4733-3p	100	12	0	0	3535	3546	2	13	6.3	24.3
Borna	AJ311522	hsa-miR-4722-3p	100	12	0	0	8141	8152	1	12	6.3	24.3
Borna	AJ311522	hsa-miR-4267	100	12	0	0	438	449	12	1	6.3	24.3
Borna	AJ311522	hsa-miR-376a-5p	100	12	0	0	986	997	15	4	6.3	24.3
Borna	AJ311522	hsa-miR-372	100	12	0	0	6481	6492	19	8	6.3	24.3
Borna	AJ311522	hsa-miR-361-3p	100	12	0	0	8305	8316	5	16	6.3	24.3
Borna	AJ311522	hsa-miR-3189-5p	100	12	0	0	654	665	13	24	6.3	24.3
Borna	AJ311522	hsa-miR-3137	100	12	0	0	4745	4756	17	6	6.3	24.3
Borna	AJ311522	hsa-miR-2115-3p	100	12	0	0	714	725	5	16	6.3	24.3
Borna	AJ311522	hsa-miR-197-3p	100	12	0	0	1739	1750	16	5	6.3	24.3
Borna	AJ311522	hsa-miR-135b-5p	100	12	0	0	1906	1917	11	22	6.3	24.3
Borna	AJ311522	hsa-miR-1255b-5p	100	12	0	0	4216	4227	22	11	6.3	24.3
Borna	AJ311522	hsa-miR-1255b-2-3p	100	12	0	0	4216	4227	1	12	6.3	24.3
Borna	LT991982	hsa-miR-664-3p	100	14	0	0	1803	1816	5	18	0.4	28.2
Borna	LT991982	hsa-miR-520a-5p	100	13	0	0	3240	3252	9	21	1.6	26.3
Borna	LT991982	hsa-miR-4523	100	13	0	0	2266	2278	13	1	1.6	26.3
Borna	LT991982	hsa-miR-202-3p	100	13	0	0	172	184	4	16	1.6	26.3
Borna	LT991982	hsa-miR-767-5p	100	12	0	0	7984	7995	3	14	6.3	24.3
Borna	LT991982	hsa-miR-572	93.75	16	1	0	8151	8166	5	20	6.3	24.3
Borna	LT991982	hsa-miR-548s	100	12	0	0	2673	2684	17	6	6.3	24.3
Borna	LT991982	hsa-miR-548o-3p	100	12	0	0	2673	2684	13	2	6.3	24.3
Borna	LT991982	hsa-miR-526b-5p	100	12	0	0	3586	3597	15	4	6.3	24.3
Borna	LT991982	hsa-miR-5088	100	12	0	0	4143	4154	20	9	6.3	24.3
Borna	LT991982	hsa-miR-4733-3p	100	12	0	0	3517	3528	2	13	6.3	24.3
Borna	LT991982	hsa-miR-4655-5p	100	12	0	0	6041	6052	22	11	6.3	24.3
Borna	LT991982	hsa-miR-4640-5p	100	12	0	0	1450	1461	7	18	6.3	24.3
Borna	LT991982	hsa-miR-4526	100	12	0	0	4629	4640	15	4	6.3	24.3
Borna	LT991982	hsa-miR-4267	100	12	0	0	420	431	12	1	6.3	24.3
Borna	LT991982	hsa-miR-3978	100	12	0	0	7049	7060	12	23	6.3	24.3
Borna	LT991982	hsa-miR-376a-5p	100	12	0	0	968	979	15	4	6.3	24.3
Borna	LT991982	hsa-miR-372	100	12	0	0	6463	6474	19	8	6.3	24.3
Borna	LT991982	hsa-miR-361-3p	100	12	0	0	8287	8298	5	16	6.3	24.3
Borna	LT991982	hsa-miR-2115-3p	100	12	0	0	696	707	5	16	6.3	24.3
Borna	LT991982	hsa-miR-197-3p	100	12	0	0	1721	1732	16	5	6.3	24.3
Borna	LT991982	hsa-miR-135b-5p	100	12	0	0	1888	1899	11	22	6.3	24.3
Borna	LT991982	hsa-miR-1255b-5p	100	12	0	0	4198	4209	22	11	6.3	24.3
Borna	LT991982	hsa-miR-1255b-2-3p	100	12	0	0	4198	4209	1	12	6.3	24.3
Borna	AB032031	hsa-miR-664-3p	100	14	0	0	1820	1833	5	18	0.41	28.2
Borna	AB032031	hsa-miR-520a-5p	100	13	0	0	3257	3269	9	21	1.6	26.3
Borna	AB032031	hsa-miR-202-3p	100	13	0	0	189	201	4	16	1.6	26.3
Borna	AB032031	hsa-miR-1253	94.12	17	1	0	3513	3529	20	4	1.6	26.3
Borna	AB032031	hsa-miR-767-5p	100	12	0	0	8001	8012	3	14	6.3	24.3
Borna	AB032031	hsa-miR-631	100	12	0	0	4090	4101	12	1	6.3	24.3
Borna	AB032031	hsa-miR-548s	100	12	0	0	2690	2701	17	6	6.3	24.3
Borna	AB032031	hsa-miR-548o-3p	100	12	0	0	2690	2701	13	2	6.3	24.3
Borna	AB032031	hsa-miR-4733-3p	100	12	0	0	3534	3545	2	13	6.3	24.3
Borna	AB032031	hsa-miR-4656	100	12	0	0	4983	4994	21	10	6.3	24.3
Borna	AB032031	hsa-miR-4655-5p	100	12	0	0	6058	6069	22	11	6.3	24.3
Borna	AB032031	hsa-miR-4640-5p	100	12	0	0	1467	1478	7	18	6.3	24.3
Borna	AB032031	hsa-miR-4526	100	12	0	0	4646	4657	15	4	6.3	24.3
Borna	AB032031	hsa-miR-4267	100	12	0	0	437	448	12	1	6.3	24.3
Borna	AB032031	hsa-miR-3978	100	12	0	0	7066	7077	12	23	6.3	24.3
Borna	AB032031	hsa-miR-372	100	12	0	0	6480	6491	19	8	6.3	24.3
Borna	AB032031	hsa-miR-361-3p	100	12	0	0	8304	8315	5	16	6.3	24.3
Borna	AB032031	hsa-miR-338-5p	100	12	0	0	2564	2575	21	10	6.3	24.3
Borna	AB032031	hsa-miR-3137	100	12	0	0	4744	4755	17	6	6.3	24.3
Borna	AB032031	hsa-miR-197-3p	100	12	0	0	1738	1749	16	5	6.3	24.3
Borna	AB032031	hsa-miR-135b-5p	100	12	0	0	1905	1916	11	22	6.3	24.3
Borna	AB032031	hsa-miR-1255b-5p	100	12	0	0	4215	4226	22	11	6.3	24.3
Borna	AB032031	hsa-miR-1255b-2-3p	100	12	0	0	4215	4226	1	12	6.3	24.3

## Sheet: Bunyamwera
Virus name	Query	Subject	%I	alignment length	mismatch	gaps	Query Start	Query End	Subject Start	Subject End	E-value	Score
Bunyamwera	NC_001925	hsa-miR-95	100	13	0	0	4492	4504	10	22	1.4	26.3
Bunyamwera	NC_001925	hsa-miR-4504	100	13	0	0	2369	2381	7	19	1.4	26.3
Bunyamwera	NC_001925	hsa-miR-23c	100	13	0	0	6604	6616	5	17	1.4	26.3
Bunyamwera	NC_001925	hsa-miR-876-3p	100	12	0	0	1039	1050	6	17	5.5	24.3
Bunyamwera	NC_001925	hsa-miR-642a-5p	100	12	0	0	1519	1530	21	10	5.5	24.3
Bunyamwera	NC_001925	hsa-miR-5707	100	12	0	0	6830	6841	15	4	5.5	24.3
Bunyamwera	NC_001925	hsa-miR-5586-5p	100	12	0	0	5233	5244	20	9	5.5	24.3
Bunyamwera	NC_001925	hsa-miR-548aw	100	12	0	0	5135	5146	12	1	5.5	24.3
Bunyamwera	NC_001925	hsa-miR-548al	100	12	0	0	6599	6610	15	4	5.5	24.3
Bunyamwera	NC_001925	hsa-miR-4796-3p	100	12	0	0	5289	5300	13	2	5.5	24.3
Bunyamwera	NC_001925	hsa-miR-4708-3p	100	12	0	0	5031	5042	22	11	5.5	24.3
Bunyamwera	NC_001925	hsa-miR-4536-5p	100	12	0	0	2286	2297	14	3	5.5	24.3
Bunyamwera	NC_001925	hsa-miR-4536-3p	100	12	0	0	2286	2297	7	18	5.5	24.3
Bunyamwera	NC_001925	hsa-miR-4531	100	12	0	0	951	962	16	5	5.5	24.3
Bunyamwera	NC_001925	hsa-miR-4493	93.75	16	1	0	4460	4475	1	16	5.5	24.3
Bunyamwera	NC_001925	hsa-miR-4482-5p	100	12	0	0	2850	2861	11	22	5.5	24.3
Bunyamwera	NC_001925	hsa-miR-4420	93.75	16	1	0	114	129	18	3	5.5	24.3
Bunyamwera	NC_001925	hsa-miR-3613-5p	100	12	0	0	6839	6850	14	3	5.5	24.3
Bunyamwera	NC_001925	hsa-miR-301b	100	12	0	0	5564	5575	21	10	5.5	24.3
Bunyamwera	NC_001925	hsa-miR-26a-2-3p	100	12	0	0	318	329	4	15	5.5	24.3
Bunyamwera	NC_001925	hsa-miR-19a-3p	100	12	0	0	6126	6137	7	18	5.5	24.3
Bunyamwera	NC_001925	hsa-miR-150-5p	100	12	0	0	885	896	13	2	5.5	24.3
Bunyamwera	NC_001925	hsa-miR-130a-3p	100	12	0	0	6105	6116	17	6	5.5	24.3
Bunyamwera	NC_001925	hsa-miR-106a-3p	100	12	0	0	3769	3780	15	4	5.5	24.3
Bunyamwera	MH484279	hsa-miR-4802-3p	100	13	0	0	839	851	2	14	1.4	26.3
Bunyamwera	MH484279	hsa-miR-424-5p	100	13	0	0	1235	1247	2	14	1.4	26.3
Bunyamwera	MH484279	hsa-miR-340-5p	100	13	0	0	761	773	13	1	1.4	26.3
Bunyamwera	MH484279	hsa-miR-5683	100	12	0	0	1070	1081	9	20	5.5	24.3
Bunyamwera	MH484279	hsa-miR-5586-3p	100	12	0	0	1960	1971	17	6	5.5	24.3
Bunyamwera	MH484279	hsa-miR-548al	100	12	0	0	5130	5141	9	20	5.5	24.3
Bunyamwera	MH484279	hsa-miR-4719	100	12	0	0	5551	5562	15	4	5.5	24.3
Bunyamwera	MH484279	hsa-miR-450b-5p	100	12	0	0	1594	1605	17	6	5.5	24.3
Bunyamwera	MH484279	hsa-miR-3668	100	12	0	0	1479	1490	12	1	5.5	24.3
Bunyamwera	MH484279	hsa-miR-3591-3p	100	12	0	0	1387	1398	2	13	5.5	24.3
Bunyamwera	MH484279	hsa-miR-3201	100	12	0	0	3653	3664	4	15	5.5	24.3
Bunyamwera	MH484279	hsa-miR-3126-5p	100	12	0	0	4795	4806	8	19	5.5	24.3
Bunyamwera	MH484279	hsa-miR-219-1-3p	100	12	0	0	4099	4110	16	5	5.5	24.3
Bunyamwera	MH484279	hsa-miR-130b-3p	100	12	0	0	2854	2865	5	16	5.5	24.3
Bunyamwera	MH484279	hsa-miR-122-5p	100	12	0	0	1387	1398	20	9	5.5	24.3
Bunyamwera	KC608152	hsa-miR-5582-3p	100	13	0	0	5450	5462	13	1	1.4	26.3
Bunyamwera	KC608152	hsa-miR-4504	100	13	0	0	2369	2381	7	19	1.4	26.3
Bunyamwera	KC608152	hsa-miR-301b	100	13	0	0	5564	5576	21	9	1.4	26.3
Bunyamwera	KC608152	hsa-miR-23c	100	13	0	0	6604	6616	5	17	1.4	26.3
Bunyamwera	KC608152	hsa-miR-876-3p	100	12	0	0	1039	1050	6	17	5.5	24.3
Bunyamwera	KC608152	hsa-miR-642a-5p	100	12	0	0	1519	1530	21	10	5.5	24.3
Bunyamwera	KC608152	hsa-miR-5707	100	12	0	0	6831	6842	15	4	5.5	24.3
Bunyamwera	KC608152	hsa-miR-5586-5p	100	12	0	0	5233	5244	20	9	5.5	24.3
Bunyamwera	KC608152	hsa-miR-5583-5p	100	12	0	0	501	512	6	17	5.5	24.3
Bunyamwera	KC608152	hsa-miR-5583-3p	100	12	0	0	501	512	15	4	5.5	24.3
Bunyamwera	KC608152	hsa-miR-548p	100	12	0	0	2350	2361	1	12	5.5	24.3
Bunyamwera	KC608152	hsa-miR-548al	100	12	0	0	6599	6610	15	4	5.5	24.3
Bunyamwera	KC608152	hsa-miR-4796-3p	100	12	0	0	5289	5300	13	2	5.5	24.3
Bunyamwera	KC608152	hsa-miR-4708-3p	100	12	0	0	5031	5042	22	11	5.5	24.3
Bunyamwera	KC608152	hsa-miR-4668-3p	100	12	0	0	1700	1711	19	8	5.5	24.3
Bunyamwera	KC608152	hsa-miR-4536-5p	100	12	0	0	2286	2297	14	3	5.5	24.3
Bunyamwera	KC608152	hsa-miR-4536-3p	100	12	0	0	2286	2297	7	18	5.5	24.3
Bunyamwera	KC608152	hsa-miR-4531	100	12	0	0	951	962	16	5	5.5	24.3
Bunyamwera	KC608152	hsa-miR-4531	100	12	0	0	6535	6546	16	5	5.5	24.3
Bunyamwera	KC608152	hsa-miR-4482-5p	100	12	0	0	2850	2861	11	22	5.5	24.3
Bunyamwera	KC608152	hsa-miR-4420	93.75	16	1	0	114	129	18	3	5.5	24.3
Bunyamwera	KC608152	hsa-miR-3613-5p	100	12	0	0	6840	6851	14	3	5.5	24.3
Bunyamwera	KC608152	hsa-miR-19a-3p	100	12	0	0	6126	6137	7	18	5.5	24.3
Bunyamwera	KC608152	hsa-miR-186-5p	100	12	0	0	2873	2884	1	12	5.5	24.3
Bunyamwera	KC608152	hsa-miR-150-5p	100	12	0	0	885	896	13	2	5.5	24.3
Bunyamwera	KC608152	hsa-miR-106a-3p	100	12	0	0	3769	3780	15	4	5.5	24.3
Bunyamwera	MH484281	hsa-miR-5009-3p	100	12	0	0	527	538	16	5	0.83	24.3
Bunyamwera	MH484281	hsa-miR-96-5p	100	11	0	0	887	897	10	20	3.3	22.3
Bunyamwera	MH484281	hsa-miR-4804-3p	100	11	0	0	253	263	2	12	3.3	22.3
Bunyamwera	MH484281	hsa-miR-4758-5p	100	11	0	0	237	247	1	11	3.3	22.3
Bunyamwera	MH484281	hsa-miR-4667-3p	100	11	0	0	869	879	18	8	3.3	22.3
Bunyamwera	MH484281	hsa-miR-449c-5p	100	11	0	0	542	552	21	11	3.3	22.3
Bunyamwera	MH484281	hsa-miR-4307	100	11	0	0	302	312	19	9	3.3	22.3
Bunyamwera	MH484281	hsa-miR-3167	100	11	0	0	875	885	8	18	3.3	22.3
Bunyamwera	MH484281	hsa-miR-1273d	100	11	0	0	634	644	20	10	3.3	22.3
Bunyamwera	MH484281	hsa-miR-125b-2-3p	100	11	0	0	43	53	11	1	3.3	22.3
Bunyamwera	MH484281	hsa-miR-1234	100	11	0	0	858	868	19	9	3.3	22.3
Bunyamwera	X73470	hsa-miR-4772-5p	94.44	18	1	0	795	812	3	20	0.054	28.2
Bunyamwera	X73470	hsa-miR-647	100	11	0	0	681	691	4	14	3.3	22.3
Bunyamwera	X73470	hsa-miR-4804-3p	100	11	0	0	260	270	2	12	3.3	22.3
Bunyamwera	X73470	hsa-miR-4677-5p	100	11	0	0	64	74	8	18	3.3	22.3
Bunyamwera	X73470	hsa-miR-4667-3p	100	11	0	0	870	880	18	8	3.3	22.3
Bunyamwera	X73470	hsa-miR-4290	100	11	0	0	502	512	8	18	3.3	22.3
Bunyamwera	X73470	hsa-miR-3914	100	11	0	0	408	418	4	14	3.3	22.3
Bunyamwera	X73470	hsa-miR-223-3p	100	11	0	0	33	43	15	5	3.3	22.3
Bunyamwera	X73470	hsa-miR-195-5p	100	11	0	0	875	885	8	18	3.3	22.3
Bunyamwera	X73470	hsa-miR-1234	100	11	0	0	859	869	19	9	3.3	22.3

## Sheet: Chandipura
Virus name	Query	Subject	%I	alignment length	mismatch	gaps	Query Start	Query End	Subject Start	Subject End	E-value	Score
Chandipura	KF468772	CDV164071	100	15	0	0	8195	8209	7709	7723	0.42	30.2
Chandipura	KF468772	CDV164071	100	14	0	0	9702	9715	3595	3582	1.6	28.2
Chandipura	KF468772	CDV164071	100	13	0	0	11049	11061	8998	9010	6.5	26.3
Chandipura	KF468772	CDV164071	100	13	0	0	10115	10127	8056	8068	6.5	26.3
Chandipura	KF468772	CDVA75/17	100	14	0	0	9702	9715	3595	3582	1.6	28.2
Chandipura	KF468772	CDVA75/17	100	13	0	0	11049	11061	8998	9010	6.5	26.3
Chandipura	KF468772	CDVA75/17	100	13	0	0	10115	10127	8056	8068	6.5	26.3
Chandipura	KF468772	PDVWadden_Sea.NLD/1988,	100	14	0	0	3864	3877	8962	8975	1.6	28.2
Chandipura	KF468772	PDVWadden_Sea.NLD/1988,	100	14	0	0	6268	6281	6995	6982	1.6	28.2
Chandipura	KF468772	PDVWadden_Sea.NLD/1988,	100	14	0	0	1518	1531	5483	5496	1.6	28.2
Chandipura	KF468772	PDVWadden_Sea.NLD/1988,	100	14	0	0	8250	8263	5390	5403	1.6	28.2
Chandipura	KF468772	PDVWadden_Sea.NLD/1988,	100	13	0	0	6967	6979	12147	12135	6.5	26.3
Chandipura	KF468772	PDVWadden_Sea.NLD/1988,	100	13	0	0	805	817	11998	11986	6.5	26.3
Chandipura	KF468772	PDVWadden_Sea.NLD/1988,	100	13	0	0	11049	11061	9004	9016	6.5	26.3
Chandipura	KF468772	PDVWadden_Sea.NLD/1988,	100	13	0	0	689	701	8665	8677	6.5	26.3
Chandipura	KF468774	CDV164071	100	15	0	0	8195	8209	7709	7723	0.42	30.2
Chandipura	KF468774	CDV164071	100	14	0	0	9702	9715	3595	3582	1.6	28.2
Chandipura	KF468774	CDV164071	100	13	0	0	11049	11061	8998	9010	6.5	26.3
Chandipura	KF468774	CDV164071	100	13	0	0	10115	10127	8056	8068	6.5	26.3
Chandipura	KF468774	CDVA75/17	100	14	0	0	9702	9715	3595	3582	1.6	28.2
Chandipura	KF468774	CDVA75/17	100	13	0	0	11049	11061	8998	9010	6.5	26.3
Chandipura	KF468774	CDVA75/17	100	13	0	0	10115	10127	8056	8068	6.5	26.3
Chandipura	KF468774	PDVWadden_Sea.NLD/1988,	100	14	0	0	3864	3877	8962	8975	1.6	28.2
Chandipura	KF468774	PDVWadden_Sea.NLD/1988,	100	14	0	0	6268	6281	6995	6982	1.6	28.2
Chandipura	KF468774	PDVWadden_Sea.NLD/1988,	100	14	0	0	1518	1531	5483	5496	1.6	28.2
Chandipura	KF468774	PDVWadden_Sea.NLD/1988,	100	14	0	0	8250	8263	5390	5403	1.6	28.2
Chandipura	KF468774	PDVWadden_Sea.NLD/1988,	100	13	0	0	6967	6979	12147	12135	6.5	26.3
Chandipura	KF468774	PDVWadden_Sea.NLD/1988,	100	13	0	0	805	817	11998	11986	6.5	26.3
Chandipura	KF468774	PDVWadden_Sea.NLD/1988,	100	13	0	0	11049	11061	9004	9016	6.5	26.3
Chandipura	KF468774	PDVWadden_Sea.NLD/1988,	100	13	0	0	689	701	8665	8677	6.5	26.3
Chandipura	HM627186	PDVWadden_Sea.NLD/1988,	100	15	0	0	10161	10175	1496	1482	0.41	30.2
Chandipura	HM627186	PDVWadden_Sea.NLD/1988,	100	14	0	0	8661	8674	500	487	1.6	28.2
Chandipura	HM627186	PDVWadden_Sea.NLD/1988,	100	13	0	0	1284	1296	7308	7320	6.4	26.3
Chandipura	HM627186	PDVWadden_Sea.NLD/1988,	100	13	0	0	10448	10460	5656	5668	6.4	26.3
Chandipura	HM627186	PDVWadden_Sea.NLD/1988,	100	13	0	0	2549	2561	5294	5306	6.4	26.3
Chandipura	HM627186	PDVWadden_Sea.NLD/1988,	100	13	0	0	3156	3168	4114	4126	6.4	26.3
Chandipura	HM627186	PDVWadden_Sea.NLD/1988,	100	13	0	0	7485	7497	369	381	6.4	26.3
Chandipura	HM627186	CDVA75/17	100	14	0	0	8902	8915	4762	4749	1.6	28.2
Chandipura	HM627186	CDVA75/17	100	14	0	0	3156	3169	4114	4127	1.6	28.2
Chandipura	HM627186	CDVA75/17	94.44	18	1	0	9261	9278	4024	4041	1.6	28.2
Chandipura	HM627186	CDVA75/17	100	13	0	0	651	663	10019	10007	6.4	26.3
Chandipura	HM627186	CDVA75/17	100	13	0	0	9456	9468	7850	7838	6.4	26.3
Chandipura	HM627186	CDVA75/17	100	13	0	0	4122	4134	5306	5318	6.4	26.3
Chandipura	HM627186	CDVA75/17	100	13	0	0	1723	1735	4747	4759	6.4	26.3
Chandipura	HM627186	CDVA75/17	100	13	0	0	1975	1987	3122	3134	6.4	26.3
Chandipura	HM627186	CDV164071	100	14	0	0	8902	8915	4762	4749	1.6	28.2
Chandipura	HM627186	CDV164071	94.44	18	1	0	9261	9278	4024	4041	1.6	28.2
Chandipura	HM627186	CDV164071	100	13	0	0	651	663	10019	10007	6.4	26.3
Chandipura	HM627186	CDV164071	100	13	0	0	9456	9468	7850	7838	6.4	26.3
Chandipura	HM627186	CDV164071	100	13	0	0	4122	4134	5306	5318	6.4	26.3
Chandipura	HM627186	CDV164071	100	13	0	0	3503	3515	5000	4988	6.4	26.3
Chandipura	HM627186	CDV164071	100	13	0	0	1723	1735	4747	4759	6.4	26.3
Chandipura	HM627186	CDV164071	100	13	0	0	1975	1987	3122	3134	6.4	26.3
Chandipura	HM627186	CDV164071	100	13	0	0	9040	9052	183	195	6.4	26.3
Chandipura	GU190711	CDVA75/17	100	14	0	0	9687	9700	3595	3582	1.6	28.2
Chandipura	GU190711	CDVA75/17	100	13	0	0	8708	8720	12850	12838	6.5	26.3
Chandipura	GU190711	CDVA75/17	100	13	0	0	11034	11046	8998	9010	6.5	26.3
Chandipura	GU190711	CDVA75/17	100	13	0	0	10100	10112	8056	8068	6.5	26.3
Chandipura	GU190711	CDVA75/17	100	13	0	0	1218	1230	7870	7882	6.5	26.3
Chandipura	GU190711	CDVA75/17	100	13	0	0	4167	4179	6636	6624	6.5	26.3
Chandipura	GU190711	CDVA75/17	100	13	0	0	8752	8764	4016	4028	6.5	26.3
Chandipura	GU190711	CDV164071	100	14	0	0	9687	9700	3595	3582	1.6	28.2
Chandipura	GU190711	CDV164071	100	13	0	0	8708	8720	12850	12838	6.5	26.3
Chandipura	GU190711	CDV164071	100	13	0	0	11034	11046	8998	9010	6.5	26.3
Chandipura	GU190711	CDV164071	100	13	0	0	10100	10112	8056	8068	6.5	26.3
Chandipura	GU190711	CDV164071	100	13	0	0	1218	1230	7870	7882	6.5	26.3
Chandipura	GU190711	CDV164071	100	13	0	0	4167	4179	6636	6624	6.5	26.3
Chandipura	GU190711	CDV164071	100	13	0	0	8752	8764	4016	4028	6.5	26.3
Chandipura	GU190711	PDVWadden_Sea.NLD/1988,	100	14	0	0	9937	9950	12126	12139	1.6	28.2
Chandipura	GU190711	PDVWadden_Sea.NLD/1988,	100	14	0	0	3849	3862	8962	8975	1.6	28.2
Chandipura	GU190711	PDVWadden_Sea.NLD/1988,	100	14	0	0	1503	1516	5483	5496	1.6	28.2
Chandipura	GU190711	PDVWadden_Sea.NLD/1988,	100	13	0	0	790	802	11998	11986	6.5	26.3
Chandipura	GU190711	PDVWadden_Sea.NLD/1988,	100	13	0	0	324	336	10886	10874	6.5	26.3
Chandipura	GU190711	PDVWadden_Sea.NLD/1988,	100	13	0	0	11034	11046	9004	9016	6.5	26.3
Chandipura	GU190711	PDVWadden_Sea.NLD/1988,	100	13	0	0	674	686	8665	8677	6.5	26.3
Chandipura	GU190711	PDVWadden_Sea.NLD/1988,	100	13	0	0	2394	2406	4009	3997	6.5	26.3
Chandipura	GU190711	PDVWadden_Sea.NLD/1988,	100	13	0	0	4128	4140	1373	1385	6.5	26.3
Chandipura	GU190711	PDVWadden_Sea.NLD/1988,	100	13	0	0	1361	1373	764	752	6.5	26.3
Chandipura	NC_020805	CDV164071	100	15	0	0	8195	8209	7709	7723	0.42	30.2
Chandipura	NC_020805	CDV164071	100	14	0	0	9702	9715	3595	3582	1.6	28.2
Chandipura	NC_020805	CDV164071	100	13	0	0	11049	11061	8998	9010	6.5	26.3
Chandipura	NC_020805	CDV164071	100	13	0	0	10115	10127	8056	8068	6.5	26.3
Chandipura	NC_020805	CDV164071	100	13	0	0	8767	8779	4016	4028	6.5	26.3
Chandipura	NC_020805	CDVA75/17	100	14	0	0	9702	9715	3595	3582	1.6	28.2
Chandipura	NC_020805	CDVA75/17	100	13	0	0	11049	11061	8998	9010	6.5	26.3
Chandipura	NC_020805	CDVA75/17	100	13	0	0	10115	10127	8056	8068	6.5	26.3
Chandipura	NC_020805	CDVA75/17	100	13	0	0	8767	8779	4016	4028	6.5	26.3
Chandipura	NC_020805	PDVWadden_Sea.NLD/1988,	100	14	0	0	3864	3877	8962	8975	1.6	28.2
Chandipura	NC_020805	PDVWadden_Sea.NLD/1988,	100	14	0	0	1518	1531	5483	5496	1.6	28.2
Chandipura	NC_020805	PDVWadden_Sea.NLD/1988,	100	13	0	0	805	817	11998	11986	6.5	26.3
Chandipura	NC_020805	PDVWadden_Sea.NLD/1988,	100	13	0	0	11049	11061	9004	9016	6.5	26.3
Chandipura	NC_020805	PDVWadden_Sea.NLD/1988,	100	13	0	0	689	701	8665	8677	6.5	26.3
Chandipura	NC_020805	PDVWadden_Sea.NLD/1988,	100	13	0	0	4847	4859	7592	7580	6.5	26.3
Chandipura	NC_020805	PDVWadden_Sea.NLD/1988,	100	13	0	0	2409	2421	4009	3997	6.5	26.3
Chandipura	NC_020805	PDVWadden_Sea.NLD/1988,	100	13	0	0	4143	4155	1373	1385	6.5	26.3
Chandipura	NC_020805	PDVWadden_Sea.NLD/1988,	100	13	0	0	1376	1388	764	752	6.5	26.3

## Sheet: Coronavirus229E
Virus name	Query	Subject	%I	alignment length	mismatch	gaps	Query Start	Query End	Subject Start	Subject End	E-value	Score
Corona-229E	KY996417	hsa-miR-29b-2-5p	95	20	1	0	9842	9861	2	21	0.08	32.2
Corona-229E	KY996417	hsa-miR-155-3p	100	15	0	0	7351	7365	20	6	0.31	30.2
Corona-229E	KY996417	hsa-miR-7-2-3p	100	14	0	0	23333	23346	4	17	1.2	28.2
Corona-229E	KY996417	hsa-miR-4796-5p	94.44	18	1	0	20185	20202	21	4	1.2	28.2
Corona-229E	KY996417	hsa-miR-3607-3p	100	14	0	0	22546	22559	16	3	1.2	28.2
Corona-229E	KY996417	hsa-miR-3529-5p	100	14	0	0	23333	23346	17	4	1.2	28.2
Corona-229E	KY996417	hsa-miR-3127-5p	100	14	0	0	21409	21422	17	4	1.2	28.2
Corona-229E	KY996417	hsa-miR-544b	100	13	0	0	23935	23947	7	19	4.9	26.3
Corona-229E	KY996417	hsa-miR-4764-5p	100	13	0	0	17349	17361	1	13	4.9	26.3
Corona-229E	KY996417	hsa-miR-3678-3p	100	13	0	0	2849	2861	2	14	4.9	26.3
Corona-229E	KY996417	hsa-miR-338-3p	100	13	0	0	2167	2179	20	8	4.9	26.3
Corona-229E	KY996417	hsa-miR-338-3p	100	13	0	0	2361	2373	15	3	4.9	26.3
Corona-229E	KY996417	hsa-miR-3145-3p	100	13	0	0	13455	13467	24	12	4.9	26.3
Corona-229E	KY996417	hsa-miR-3065-5p	100	13	0	0	2361	2373	9	21	4.9	26.3
Corona-229E	KY996417	hsa-miR-3065-5p	100	13	0	0	2167	2179	4	16	4.9	26.3
Corona-229E	KY996417	hsa-miR-2113	100	13	0	0	754	766	2	14	4.9	26.3
Corona-229E	KY996417	hsa-miR-1261	100	13	0	0	8347	8359	7	19	4.9	26.3
Corona-229E	JQ410000	hsa-miR-155-3p	100	15	0	0	7356	7370	20	6	0.32	30.2
Corona-229E	JQ410000	hsa-miR-7-2-3p	100	14	0	0	23323	23336	4	17	1.2	28.2
Corona-229E	JQ410000	hsa-miR-548ad	100	14	0	0	24987	25000	3	16	1.2	28.2
Corona-229E	JQ410000	hsa-miR-4796-5p	94.44	18	1	0	20181	20198	21	4	1.2	28.2
Corona-229E	JQ410000	hsa-miR-3607-3p	100	14	0	0	22536	22549	16	3	1.2	28.2
Corona-229E	JQ410000	hsa-miR-3529-5p	100	14	0	0	23323	23336	17	4	1.2	28.2
Corona-229E	JQ410000	hsa-miR-29b-2-5p	94.44	18	1	0	9841	9858	2	19	1.2	28.2
Corona-229E	JQ410000	hsa-miR-2052	100	14	0	0	12510	12523	2	15	1.2	28.2
Corona-229E	JQ410000	hsa-miR-583	100	13	0	0	18809	18821	1	13	4.9	26.3
Corona-229E	JQ410000	hsa-miR-576-3p	100	13	0	0	25039	25051	9	21	4.9	26.3
Corona-229E	JQ410000	hsa-miR-544b	100	13	0	0	23925	23937	7	19	4.9	26.3
Corona-229E	JQ410000	hsa-miR-4708-5p	100	13	0	0	3212	3224	18	6	4.9	26.3
Corona-229E	JQ410000	hsa-miR-4509	100	13	0	0	21733	21745	1	13	4.9	26.3
Corona-229E	JQ410000	hsa-miR-4491	100	13	0	0	17941	17953	1	13	4.9	26.3
Corona-229E	JQ410000	hsa-miR-3926	100	13	0	0	1666	1678	19	7	4.9	26.3
Corona-229E	JQ410000	hsa-miR-338-3p	100	13	0	0	2166	2178	20	8	4.9	26.3
Corona-229E	JQ410000	hsa-miR-3142	100	13	0	0	13782	13794	20	8	4.9	26.3
Corona-229E	JQ410000	hsa-miR-3065-5p	100	13	0	0	2166	2178	4	16	4.9	26.3
Corona-229E	JQ410000	hsa-miR-2113	100	13	0	0	753	765	2	14	4.9	26.3
Corona-229E	KF514430	hsa-miR-29b-2-5p	95	20	1	0	9795	9814	2	21	0.079	32.2
Corona-229E	KF514430	hsa-miR-155-3p	100	15	0	0	7304	7318	20	6	0.31	30.2
Corona-229E	KF514430	hsa-miR-7-2-3p	100	14	0	0	23283	23296	4	17	1.2	28.2
Corona-229E	KF514430	hsa-miR-4796-5p	94.44	18	1	0	20138	20155	21	4	1.2	28.2
Corona-229E	KF514430	hsa-miR-3607-3p	100	14	0	0	22496	22509	16	3	1.2	28.2
Corona-229E	KF514430	hsa-miR-3529-5p	100	14	0	0	23283	23296	17	4	1.2	28.2
Corona-229E	KF514430	hsa-miR-3127-5p	100	14	0	0	21362	21375	17	4	1.2	28.2
Corona-229E	KF514430	hsa-miR-544b	100	13	0	0	23885	23897	7	19	4.9	26.3
Corona-229E	KF514430	hsa-miR-4764-5p	100	13	0	0	17302	17314	1	13	4.9	26.3
Corona-229E	KF514430	hsa-miR-3678-3p	100	13	0	0	2802	2814	2	14	4.9	26.3
Corona-229E	KF514430	hsa-miR-3674	100	13	0	0	14358	14370	17	5	4.9	26.3
Corona-229E	KF514430	hsa-miR-338-3p	100	13	0	0	2120	2132	20	8	4.9	26.3
Corona-229E	KF514430	hsa-miR-338-3p	100	13	0	0	2314	2326	15	3	4.9	26.3
Corona-229E	KF514430	hsa-miR-3145-3p	100	13	0	0	13408	13420	24	12	4.9	26.3
Corona-229E	KF514430	hsa-miR-3065-5p	100	13	0	0	2314	2326	9	21	4.9	26.3
Corona-229E	KF514430	hsa-miR-3065-5p	100	13	0	0	2120	2132	4	16	4.9	26.3
Corona-229E	KF514430	hsa-miR-2113	100	13	0	0	707	719	2	14	4.9	26.3
Corona-229E	KF514430	hsa-miR-1261	100	13	0	0	8300	8312	7	19	4.9	26.3
Corona-229E	KT253328	hsa-miR-155-3p	100	15	0	0	7232	7246	20	6	0.31	30.2
Corona-229E	KT253328	hsa-miR-548ad	100	14	0	0	24864	24877	3	16	1.2	28.2
Corona-229E	KT253328	hsa-miR-4796-5p	94.44	18	1	0	20060	20077	21	4	1.2	28.2
Corona-229E	KT253328	hsa-miR-3607-3p	100	14	0	0	22415	22428	16	3	1.2	28.2
Corona-229E	KT253328	hsa-miR-2052	100	14	0	0	12389	12402	2	15	1.2	28.2
Corona-229E	KT253328	hsa-miR-7-1-3p	100	13	0	0	23202	23214	4	16	4.9	26.3
Corona-229E	KT253328	hsa-miR-583	100	13	0	0	18688	18700	1	13	4.9	26.3
Corona-229E	KT253328	hsa-miR-576-3p	100	13	0	0	24916	24928	9	21	4.9	26.3
Corona-229E	KT253328	hsa-miR-544b	100	13	0	0	23804	23816	7	19	4.9	26.3
Corona-229E	KT253328	hsa-miR-4708-5p	100	13	0	0	3088	3100	18	6	4.9	26.3
Corona-229E	KT253328	hsa-miR-4509	100	13	0	0	21612	21624	1	13	4.9	26.3
Corona-229E	KT253328	hsa-miR-4491	100	13	0	0	17820	17832	1	13	4.9	26.3
Corona-229E	KT253328	hsa-miR-338-3p	100	13	0	0	2042	2054	20	8	4.9	26.3
Corona-229E	KT253328	hsa-miR-3142	100	13	0	0	13661	13673	20	8	4.9	26.3
Corona-229E	KT253328	hsa-miR-3065-5p	100	13	0	0	2042	2054	4	16	4.9	26.3
Corona-229E	KT253328	hsa-miR-2113	100	13	0	0	629	641	2	14	4.9	26.3
Corona-229E	KT368893	hsa-miR-155-3p	100	15	0	0	7356	7370	20	6	0.32	30.2
Corona-229E	KT368893	hsa-miR-7-2-3p	100	14	0	0	23326	23339	4	17	1.2	28.2
Corona-229E	KT368893	hsa-miR-548ad	100	14	0	0	24989	25002	3	16	1.2	28.2
Corona-229E	KT368893	hsa-miR-4796-5p	94.44	18	1	0	20184	20201	21	4	1.2	28.2
Corona-229E	KT368893	hsa-miR-3607-3p	100	14	0	0	22539	22552	16	3	1.2	28.2
Corona-229E	KT368893	hsa-miR-3529-5p	100	14	0	0	23326	23339	17	4	1.2	28.2
Corona-229E	KT368893	hsa-miR-2052	100	14	0	0	12513	12526	2	15	1.2	28.2
Corona-229E	KT368893	hsa-miR-583	100	13	0	0	18812	18824	1	13	4.9	26.3
Corona-229E	KT368893	hsa-miR-576-3p	100	13	0	0	25041	25053	9	21	4.9	26.3
Corona-229E	KT368893	hsa-miR-544b	100	13	0	0	23928	23940	7	19	4.9	26.3
Corona-229E	KT368893	hsa-miR-4708-5p	100	13	0	0	3212	3224	18	6	4.9	26.3
Corona-229E	KT368893	hsa-miR-4509	100	13	0	0	21736	21748	1	13	4.9	26.3
Corona-229E	KT368893	hsa-miR-4491	100	13	0	0	17944	17956	1	13	4.9	26.3
Corona-229E	KT368893	hsa-miR-338-3p	100	13	0	0	2166	2178	20	8	4.9	26.3
Corona-229E	KT368893	hsa-miR-3142	100	13	0	0	13785	13797	20	8	4.9	26.3
Corona-229E	KT368893	hsa-miR-3065-5p	100	13	0	0	2166	2178	4	16	4.9	26.3
Corona-229E	KT368893	hsa-miR-2113	100	13	0	0	753	765	2	14	4.9	26.3

## Sheet: Crimean-congo
Virus name	Query	Subject	%I	alignment length	mismatch	gaps	Query Start	Query End	Subject Start	Subject End	E-value	Score
Crimean-Congo	KC867272	hsa-miR-4712-3p	100	17	0	0	11234	11250	19	3	0.009	34.2
Crimean-Congo	KC867272	hsa-miR-4712-5p	100	16	0	0	11235	11250	3	18	0.036	32.2
Crimean-Congo	KC867272	hsa-miR-1255b-5p	100	14	0	0	12103	12116	20	7	0.55	28.2
Crimean-Congo	KC867272	hsa-miR-1255b-2-3p	100	14	0	0	12103	12116	3	16	0.55	28.2
Crimean-Congo	KC867272	hsa-miR-1255b-2-3p	100	12	0	0	10264	10275	22	11	8.7	24.3
Crimean-Congo	KC867272	hsa-miR-577	100	13	0	0	7562	7574	14	2	2.2	26.3
Crimean-Congo	KC867272	hsa-miR-5698	100	13	0	0	9329	9341	8	20	2.2	26.3
Crimean-Congo	KC867272	hsa-miR-4760-3p	100	13	0	0	7852	7864	1	13	2.2	26.3
Crimean-Congo	KC867272	hsa-miR-4644	100	13	0	0	5952	5964	20	8	2.2	26.3
Crimean-Congo	KC867272	hsa-miR-4445-3p	100	13	0	0	7030	7042	8	20	2.2	26.3
Crimean-Congo	KC867272	hsa-miR-938	100	12	0	0	10590	10601	5	16	8.7	24.3
Crimean-Congo	KC867272	hsa-miR-765	100	12	0	0	8595	8606	1	12	8.7	24.3
Crimean-Congo	KC867272	hsa-miR-656	100	12	0	0	3500	3511	16	5	8.7	24.3
Crimean-Congo	KC867272	hsa-miR-635	100	12	0	0	5597	5608	4	15	8.7	24.3
Crimean-Congo	KC867272	hsa-miR-5705	100	12	0	0	7458	7469	7	18	8.7	24.3
Crimean-Congo	KC867272	hsa-miR-5584-3p	100	12	0	0	9497	9508	2	13	8.7	24.3
Crimean-Congo	KC867272	hsa-miR-551b-3p	100	12	0	0	4069	4080	10	21	8.7	24.3
Crimean-Congo	KC867272	hsa-miR-4766-5p	100	12	0	0	6308	6319	13	2	8.7	24.3
Crimean-Congo	KC867272	hsa-miR-4718	100	12	0	0	4070	4081	19	8	8.7	24.3
Crimean-Congo	KC867272	hsa-miR-4697-3p	100	12	0	0	7833	7844	5	16	8.7	24.3
Crimean-Congo	KC867272	hsa-miR-4671-3p	100	12	0	0	3595	3606	20	9	8.7	24.3
Crimean-Congo	KC867272	hsa-miR-4636	100	12	0	0	3357	3368	21	10	8.7	24.3
Crimean-Congo	KC867272	hsa-miR-4538	100	12	0	0	706	717	2	13	8.7	24.3
Crimean-Congo	KC867272	hsa-miR-4518	100	12	0	0	5704	5715	25	14	8.7	24.3
Crimean-Congo	KC867272	hsa-miR-4445-5p	100	12	0	0	7030	7041	13	2	8.7	24.3
Crimean-Congo	KC867272	hsa-miR-433	100	12	0	0	7817	7828	2	13	8.7	24.3
Crimean-Congo	KC867272	hsa-miR-431-3p	100	12	0	0	4666	4677	9	20	8.7	24.3
Crimean-Congo	KC867272	hsa-miR-4307	100	12	0	0	11379	11390	13	2	8.7	24.3
Crimean-Congo	KC867272	hsa-miR-4295	100	12	0	0	8958	8969	6	17	8.7	24.3
Crimean-Congo	KC867272	hsa-miR-4287	100	12	0	0	4460	4471	4	15	8.7	24.3
Crimean-Congo	KC867272	hsa-miR-34a-3p	100	12	0	0	9936	9947	6	17	8.7	24.3
Crimean-Congo	KC867272	hsa-miR-3142	100	12	0	0	1278	1289	12	1	8.7	24.3
Crimean-Congo	KC867272	hsa-miR-3064-3p	100	12	0	0	4118	4129	21	10	8.7	24.3
Crimean-Congo	KC867272	hsa-miR-148b-5p	100	12	0	0	6068	6079	17	6	8.7	24.3
Crimean-Congo	KC867272	hsa-miR-1262	93.75	16	1	0	2761	2776	17	2	8.7	24.3
Crimean-Congo	KC867272	hsa-miR-1261	100	12	0	0	11470	11481	19	8	8.7	24.3
Crimean-Congo	KC867272	hsa-miR-1255a	100	12	0	0	12105	12116	18	7	8.7	24.3
Crimean-Congo	NC_005301	hsa-miR-920	100	14	0	0	2247	2260	7	20	0.55	28.2
Crimean-Congo	NC_005301	hsa-miR-656	100	14	0	0	3948	3961	19	6	0.55	28.2
Crimean-Congo	NC_005301	hsa-miR-5590-3p	100	14	0	0	7846	7859	1	14	0.55	28.2
Crimean-Congo	NC_005301	hsa-miR-181b-5p	100	14	0	0	3368	3381	16	3	0.55	28.2
Crimean-Congo	NC_005301	hsa-miR-4644	100	13	0	0	5950	5962	20	8	2.2	26.3
Crimean-Congo	NC_005301	hsa-miR-4485	100	13	0	0	7730	7742	3	15	2.2	26.3
Crimean-Congo	NC_005301	hsa-miR-4445-3p	100	13	0	0	7028	7040	8	20	2.2	26.3
Crimean-Congo	NC_005301	hsa-miR-378d	100	13	0	0	10653	10665	20	8	2.2	26.3
Crimean-Congo	NC_005301	hsa-miR-34a-3p	100	13	0	0	9934	9946	6	18	2.2	26.3
Crimean-Congo	NC_005301	hsa-miR-3165	100	13	0	0	712	724	22	10	2.2	26.3
Crimean-Congo	NC_005301	hsa-miR-647	100	12	0	0	11296	11307	16	5	8.6	24.3
Crimean-Congo	NC_005301	hsa-miR-643	100	12	0	0	11549	11560	22	11	8.6	24.3
Crimean-Congo	NC_005301	hsa-miR-556-3p	100	12	0	0	8735	8746	19	8	8.6	24.3
Crimean-Congo	NC_005301	hsa-miR-515-5p	100	12	0	0	10251	10262	20	9	8.6	24.3
Crimean-Congo	NC_005301	hsa-miR-509-5p	100	12	0	0	1292	1303	13	2	8.6	24.3
Crimean-Congo	NC_005301	hsa-miR-4760-5p	100	12	0	0	11908	11919	4	15	8.6	24.3
Crimean-Congo	NC_005301	hsa-miR-4760-3p	100	12	0	0	11908	11919	17	6	8.6	24.3
Crimean-Congo	NC_005301	hsa-miR-4716-3p	100	12	0	0	4241	4252	10	21	8.6	24.3
Crimean-Congo	NC_005301	hsa-miR-4671-3p	100	12	0	0	3593	3604	20	9	8.6	24.3
Crimean-Congo	NC_005301	hsa-miR-4639-3p	100	12	0	0	6407	6418	6	17	8.6	24.3
Crimean-Congo	NC_005301	hsa-miR-4636	100	12	0	0	3355	3366	21	10	8.6	24.3
Crimean-Congo	NC_005301	hsa-miR-4538	100	12	0	0	704	715	2	13	8.6	24.3
Crimean-Congo	NC_005301	hsa-miR-4458	100	12	0	0	10891	10902	7	18	8.6	24.3
Crimean-Congo	NC_005301	hsa-miR-4445-5p	100	12	0	0	7028	7039	13	2	8.6	24.3
Crimean-Congo	NC_005301	hsa-miR-4422	100	12	0	0	1585	1596	3	14	8.6	24.3
Crimean-Congo	NC_005301	hsa-miR-431-3p	100	12	0	0	4664	4675	9	20	8.6	24.3
Crimean-Congo	NC_005301	hsa-miR-4295	100	12	0	0	8956	8967	6	17	8.6	24.3
Crimean-Congo	NC_005301	hsa-miR-423-5p	100	12	0	0	10496	10507	7	18	8.6	24.3
Crimean-Congo	NC_005301	hsa-miR-378g	100	12	0	0	10654	10665	19	8	8.6	24.3
Crimean-Congo	NC_005301	hsa-miR-378c	100	12	0	0	10654	10665	19	8	8.6	24.3
Crimean-Congo	NC_005301	hsa-miR-378a-3p	100	12	0	0	10654	10665	19	8	8.6	24.3
Crimean-Congo	NC_005301	hsa-miR-3664-5p	100	12	0	0	3132	3143	17	6	8.6	24.3
Crimean-Congo	NC_005301	hsa-miR-3545-5p	100	12	0	0	6964	6975	20	9	8.6	24.3
Crimean-Congo	NC_005301	hsa-miR-3184-3p	100	12	0	0	10496	10507	17	6	8.6	24.3
Crimean-Congo	NC_005301	hsa-miR-30d-3p	100	12	0	0	9904	9915	16	5	8.6	24.3
Crimean-Congo	NC_005301	hsa-miR-29a-5p	100	12	0	0	2183	2194	13	2	8.6	24.3
Crimean-Congo	NC_005301	hsa-miR-203	100	12	0	0	6964	6975	2	13	8.6	24.3
Crimean-Congo	NC_005301	hsa-miR-1273a	100	12	0	0	5477	5488	5	16	8.6	24.3
Crimean-Congo	NC_005301	hsa-miR-1224-3p	100	12	0	0	8690	8701	21	10	8.6	24.3
Crimean-Congo	NC_005301	hsa-miR-1202	100	12	0	0	10514	10525	8	19	8.6	24.3
Crimean-Congo	NC_005301	hsa-miR-106a-3p	100	12	0	0	3792	3803	20	9	8.6	24.3
Crimean-Congo	NC_005301	hsa-miR-106a-3p	100	12	0	0	11077	11088	4	15	8.6	24.3
Crimean-Congo	U88410	hsa-miR-3128	100	12	0	0	1576	1587	16	5	1.5	24.3
Crimean-Congo	U88410	hsa-miR-95	100	11	0	0	825	835	2	12	5.9	22.3
Crimean-Congo	U88410	hsa-miR-924	100	11	0	0	540	550	7	17	5.9	22.3
Crimean-Congo	U88410	hsa-miR-765	100	11	0	0	578	588	4	14	5.9	22.3
Crimean-Congo	U88410	hsa-miR-641	100	11	0	0	458	468	1	11	5.9	22.3
Crimean-Congo	U88410	hsa-miR-591	100	11	0	0	612	622	17	7	5.9	22.3
Crimean-Congo	U88410	hsa-miR-571	100	11	0	0	199	209	16	6	5.9	22.3
Crimean-Congo	U88410	hsa-miR-5703	100	11	0	0	1022	1032	18	8	5.9	22.3
Crimean-Congo	U88410	hsa-miR-5090	100	11	0	0	1418	1428	19	9	5.9	22.3
Crimean-Congo	U88410	hsa-miR-4660	100	11	0	0	251	261	5	15	5.9	22.3
Crimean-Congo	U88410	hsa-miR-223-3p	100	11	0	0	663	673	5	15	5.9	22.3
Crimean-Congo	U88410	hsa-miR-193a-3p	100	11	0	0	521	531	9	19	5.9	22.3
Crimean-Congo	U88410	hsa-miR-1322	100	11	0	0	1256	1266	1	11	5.9	22.3
Crimean-Congo	U88410	hsa-miR-1285-5p	100	11	0	0	262	272	17	7	5.9	22.3
Crimean-Congo	U88410	hsa-miR-1285-3p	100	11	0	0	262	272	5	15	5.9	22.3
Crimean-Congo	U88410	hsa-miR-125b-2-3p	100	11	0	0	717	727	3	13	5.9	22.3
Crimean-Congo	U88415	hsa-miR-1322	100	12	0	0	1256	1267	1	12	1.5	24.3
Crimean-Congo	U88415	hsa-miR-924	100	11	0	0	540	550	7	17	5.9	22.3
Crimean-Congo	U88415	hsa-miR-765	100	11	0	0	578	588	4	14	5.9	22.3
Crimean-Congo	U88415	hsa-miR-641	100	11	0	0	458	468	1	11	5.9	22.3
Crimean-Congo	U88415	hsa-miR-589-5p	100	11	0	0	246	256	10	20	5.9	22.3
Crimean-Congo	U88415	hsa-miR-4727-5p	100	11	0	0	812	822	19	9	5.9	22.3
Crimean-Congo	U88415	hsa-miR-4682	100	11	0	0	526	536	5	15	5.9	22.3
Crimean-Congo	U88415	hsa-miR-4660	100	11	0	0	251	261	5	15	5.9	22.3
Crimean-Congo	U88415	hsa-miR-4271	100	11	0	0	1119	1129	1	11	5.9	22.3
Crimean-Congo	U88415	hsa-miR-425-3p	100	11	0	0	1021	1031	12	2	5.9	22.3
Crimean-Congo	U88415	hsa-miR-3914	100	11	0	0	583	593	1	11	5.9	22.3
Crimean-Congo	U88415	hsa-miR-3667-5p	100	11	0	0	823	833	15	5	5.9	22.3
Crimean-Congo	U88415	hsa-miR-223-3p	100	11	0	0	663	673	5	15	5.9	22.3
Crimean-Congo	U88415	hsa-miR-125b-2-3p	100	11	0	0	717	727	3	13	5.9	22.3
Crimean-Congo	U88415	hsa-miR-106b-5p	100	11	0	0	869	879	4	14	5.9	22.3
Crimean-Congo	DQ211645	hsa-miR-548d-3p	100	13	0	0	1038	1050	8	20	0.38	26.3
Crimean-Congo	DQ211645	hsa-miR-5703	100	12	0	0	1022	1033	18	7	1.5	24.3
Crimean-Congo	DQ211645	hsa-miR-515-3p	100	12	0	0	1088	1099	12	1	1.5	24.3
Crimean-Congo	DQ211645	hsa-miR-378h	100	12	0	0	1281	1292	14	3	1.5	24.3
Crimean-Congo	DQ211645	hsa-miR-24-2-5p	100	12	0	0	386	397	6	17	1.5	24.3
Crimean-Congo	DQ211645	hsa-miR-1322	100	12	0	0	1256	1267	1	12	1.5	24.3
Crimean-Congo	DQ211645	hsa-miR-106b-5p	100	12	0	0	868	879	3	14	1.5	24.3
Crimean-Congo	DQ211645	hsa-miR-95	100	11	0	0	825	835	2	12	5.9	22.3
Crimean-Congo	DQ211645	hsa-miR-924	100	11	0	0	540	550	7	17	5.9	22.3
Crimean-Congo	DQ211645	hsa-miR-766-3p	100	11	0	0	328	338	11	1	5.9	22.3
Crimean-Congo	DQ211645	hsa-miR-764	100	11	0	0	1408	1418	11	1	5.9	22.3
Crimean-Congo	DQ211645	hsa-miR-671-5p	100	11	0	0	327	337	13	23	5.9	22.3
Crimean-Congo	DQ211645	hsa-miR-641	100	11	0	0	458	468	1	11	5.9	22.3
Crimean-Congo	DQ211645	hsa-miR-553	100	11	0	0	60	70	21	11	5.9	22.3
Crimean-Congo	DQ211645	hsa-miR-518e-3p	100	11	0	0	777	787	17	7	5.9	22.3
Crimean-Congo	DQ211645	hsa-miR-4697-3p	100	11	0	0	1066	1076	24	14	5.9	22.3
Crimean-Congo	DQ211645	hsa-miR-4652-5p	100	11	0	0	1601	1611	20	10	5.9	22.3
Crimean-Congo	DQ211645	hsa-miR-4443	100	11	0	0	615	625	17	7	5.9	22.3
Crimean-Congo	DQ211645	hsa-miR-3119	100	11	0	0	687	697	1	11	5.9	22.3
Crimean-Congo	DQ211645	hsa-miR-2909	100	11	0	0	555	565	19	9	5.9	22.3
Crimean-Congo	DQ211645	hsa-miR-212-5p	100	11	0	0	1437	1447	22	12	5.9	22.3
Crimean-Congo	DQ211645	hsa-miR-1287	100	11	0	0	99	109	10	20	5.9	22.3
Crimean-Congo	DQ211645	hsa-miR-1273a	100	11	0	0	860	870	5	15	5.9	22.3
Crimean-Congo	DQ211645	hsa-miR-125b-2-3p	100	11	0	0	717	727	3	13	5.9	22.3

## Sheet: Duvanhages
Virus name	Query	Subject	%I	alignment length	mismatch	gaps	Query Start	Query End	Subject Start	Subject End	E-value	Score
Duvanheges	EU293120	hsa-miR-4778-3p	100	14	0	0	1379	1392	7	20	0.55	28.2
Duvanheges	EU293120	hsa-miR-4728-3p	100	14	0	0	4391	4404	21	8	0.55	28.2
Duvanheges	EU293120	hsa-miR-1184	100	14	0	0	10657	10670	9	22	0.55	28.2
Duvanheges	EU293120	hsa-miR-4496	100	13	0	0	3549	3561	7	19	2.2	26.3
Duvanheges	EU293120	hsa-miR-3529-3p	100	13	0	0	7	19	1	13	2.2	26.3
Duvanheges	EU293120	hsa-miR-328	100	13	0	0	6393	6405	18	6	2.2	26.3
Duvanheges	EU293120	hsa-miR-7-5p	100	12	0	0	8	19	23	12	8.5	24.3
Duvanheges	EU293120	hsa-miR-676-5p	100	12	0	0	1553	1564	10	21	8.5	24.3
Duvanheges	EU293120	hsa-miR-659-3p	100	12	0	0	1657	1668	18	7	8.5	24.3
Duvanheges	EU293120	hsa-miR-5689	100	12	0	0	2296	2307	12	1	8.5	24.3
Duvanheges	EU293120	hsa-miR-539-5p	100	12	0	0	8126	8137	16	5	8.5	24.3
Duvanheges	EU293120	hsa-miR-520e	100	12	0	0	7790	7801	18	7	8.5	24.3
Duvanheges	EU293120	hsa-miR-4764-3p	100	12	0	0	8309	8320	14	3	8.5	24.3
Duvanheges	EU293120	hsa-miR-4531	100	12	0	0	10199	10210	1	12	8.5	24.3
Duvanheges	EU293120	hsa-miR-450b-3p	100	12	0	0	6746	6757	16	5	8.5	24.3
Duvanheges	EU293120	hsa-miR-4493	100	12	0	0	11751	11762	19	8	8.5	24.3
Duvanheges	EU293120	hsa-miR-3973	100	12	0	0	5274	5285	11	22	8.5	24.3
Duvanheges	EU293120	hsa-miR-3689d	100	12	0	0	5299	5310	1	12	8.5	24.3
Duvanheges	EU293120	hsa-miR-3689c	100	12	0	0	5299	5310	3	14	8.5	24.3
Duvanheges	EU293120	hsa-miR-3689b-3p	100	12	0	0	5299	5310	3	14	8.5	24.3
Duvanheges	EU293120	hsa-miR-3689a-3p	100	12	0	0	5299	5310	3	14	8.5	24.3
Duvanheges	EU293120	hsa-miR-3663-3p	100	12	0	0	617	628	2	13	8.5	24.3
Duvanheges	EU293120	hsa-miR-3614-3p	100	12	0	0	8300	8311	8	19	8.5	24.3
Duvanheges	EU293120	hsa-miR-3139	100	12	0	0	10374	10385	5	16	8.5	24.3
Duvanheges	EU293120	hsa-miR-125b-5p	100	12	0	0	8159	8170	12	1	8.5	24.3
Duvanheges	EU293120	hsa-miR-125a-5p	100	12	0	0	8159	8170	12	1	8.5	24.3
Duvanheges	EU623444	hsa-miR-4778-3p	100	14	0	0	1379	1392	7	20	0.55	28.2
Duvanheges	EU623444	hsa-miR-4728-3p	100	14	0	0	4391	4404	21	8	0.55	28.2
Duvanheges	EU623444	hsa-miR-1184	100	14	0	0	10657	10670	9	22	0.55	28.2
Duvanheges	EU623444	hsa-miR-615-3p	100	13	0	0	3843	3855	7	19	2.2	26.3
Duvanheges	EU623444	hsa-miR-4782-3p	100	13	0	0	3670	3682	19	7	2.2	26.3
Duvanheges	EU623444	hsa-miR-3529-3p	100	13	0	0	7	19	1	13	2.2	26.3
Duvanheges	EU623444	hsa-miR-328	100	13	0	0	6393	6405	18	6	2.2	26.3
Duvanheges	EU623444	hsa-miR-7-5p	100	12	0	0	8	19	23	12	8.5	24.3
Duvanheges	EU623444	hsa-miR-676-5p	100	12	0	0	1553	1564	10	21	8.5	24.3
Duvanheges	EU623444	hsa-miR-662	100	12	0	0	10548	10559	1	12	8.5	24.3
Duvanheges	EU623444	hsa-miR-659-3p	100	12	0	0	1657	1668	18	7	8.5	24.3
Duvanheges	EU623444	hsa-miR-539-5p	100	12	0	0	8126	8137	16	5	8.5	24.3
Duvanheges	EU623444	hsa-miR-520e	100	12	0	0	7790	7801	18	7	8.5	24.3
Duvanheges	EU623444	hsa-miR-4764-3p	100	12	0	0	8309	8320	14	3	8.5	24.3
Duvanheges	EU623444	hsa-miR-4531	100	12	0	0	10199	10210	1	12	8.5	24.3
Duvanheges	EU623444	hsa-miR-450b-3p	100	12	0	0	6746	6757	16	5	8.5	24.3
Duvanheges	EU623444	hsa-miR-4493	100	12	0	0	11751	11762	19	8	8.5	24.3
Duvanheges	EU623444	hsa-miR-3973	100	12	0	0	5274	5285	11	22	8.5	24.3
Duvanheges	EU623444	hsa-miR-3689d	100	12	0	0	5299	5310	1	12	8.5	24.3
Duvanheges	EU623444	hsa-miR-3689c	100	12	0	0	5299	5310	3	14	8.5	24.3
Duvanheges	EU623444	hsa-miR-3689b-3p	100	12	0	0	5299	5310	3	14	8.5	24.3
Duvanheges	EU623444	hsa-miR-3689a-3p	100	12	0	0	5299	5310	3	14	8.5	24.3
Duvanheges	EU623444	hsa-miR-3682-5p	100	12	0	0	5345	5356	22	11	8.5	24.3
Duvanheges	EU623444	hsa-miR-3663-3p	100	12	0	0	617	628	2	13	8.5	24.3
Duvanheges	EU623444	hsa-miR-3173-3p	100	12	0	0	4750	4761	1	12	8.5	24.3
Duvanheges	EU623444	hsa-miR-3139	100	12	0	0	10374	10385	5	16	8.5	24.3
Duvanheges	EU623444	hsa-miR-218-1-3p	100	12	0	0	3288	3299	10	21	8.5	24.3
Duvanheges	EU623444	hsa-miR-125b-5p	100	12	0	0	8159	8170	12	1	8.5	24.3
Duvanheges	EU623444	hsa-miR-125a-5p	100	12	0	0	8159	8170	12	1	8.5	24.3
Duvanheges	JN986749	hsa-miR-4778-3p	100	14	0	0	1379	1392	7	20	0.55	28.2
Duvanheges	JN986749	hsa-miR-4728-3p	100	14	0	0	4392	4405	21	8	0.55	28.2
Duvanheges	JN986749	hsa-miR-659-3p	100	13	0	0	1657	1669	18	6	2.2	26.3
Duvanheges	JN986749	hsa-miR-5590-5p	100	13	0	0	6582	6594	4	16	2.2	26.3
Duvanheges	JN986749	hsa-miR-4782-3p	100	13	0	0	3671	3683	19	7	2.2	26.3
Duvanheges	JN986749	hsa-miR-4691-3p	100	13	0	0	7979	7991	21	9	2.2	26.3
Duvanheges	JN986749	hsa-miR-4496	100	13	0	0	3550	3562	7	19	2.2	26.3
Duvanheges	JN986749	hsa-miR-3529-3p	100	13	0	0	7	19	1	13	2.2	26.3
Duvanheges	JN986749	hsa-miR-328	100	13	0	0	6395	6407	18	6	2.2	26.3
Duvanheges	JN986749	hsa-miR-10b-5p	100	13	0	0	5733	5745	14	2	2.2	26.3
Duvanheges	JN986749	hsa-miR-7-5p	100	12	0	0	8	19	23	12	8.5	24.3
Duvanheges	JN986749	hsa-miR-539-5p	100	12	0	0	8128	8139	16	5	8.5	24.3
Duvanheges	JN986749	hsa-miR-520e	100	12	0	0	7792	7803	18	7	8.5	24.3
Duvanheges	JN986749	hsa-miR-5195-3p	100	12	0	0	9163	9174	12	1	8.5	24.3
Duvanheges	JN986749	hsa-miR-514b-5p	100	12	0	0	10685	10696	19	8	8.5	24.3
Duvanheges	JN986749	hsa-miR-5007-5p	100	12	0	0	3770	3781	8	19	8.5	24.3
Duvanheges	JN986749	hsa-miR-4789-3p	100	12	0	0	6301	6312	4	15	8.5	24.3
Duvanheges	JN986749	hsa-miR-4531	100	12	0	0	10201	10212	1	12	8.5	24.3
Duvanheges	JN986749	hsa-miR-4503	100	12	0	0	8847	8858	17	6	8.5	24.3
Duvanheges	JN986749	hsa-miR-4493	100	12	0	0	11753	11764	19	8	8.5	24.3
Duvanheges	JN986749	hsa-miR-4279	100	12	0	0	4453	4464	12	1	8.5	24.3
Duvanheges	JN986749	hsa-miR-3978	100	12	0	0	10539	10550	19	8	8.5	24.3
Duvanheges	JN986749	hsa-miR-3657	100	12	0	0	1444	1455	14	3	8.5	24.3
Duvanheges	JN986749	hsa-miR-3173-3p	100	12	0	0	4751	4762	1	12	8.5	24.3
Duvanheges	JN986749	hsa-miR-3139	100	12	0	0	10376	10387	5	16	8.5	24.3
Duvanheges	JN986749	hsa-miR-2392	100	12	0	0	6243	6254	17	6	8.5	24.3
Duvanheges	JN986749	hsa-miR-208a	100	12	0	0	1929	1940	22	11	8.5	24.3
Duvanheges	JN986749	hsa-miR-143-5p	100	12	0	0	4474	4485	21	10	8.5	24.3
Duvanheges	JN986749	hsa-miR-105-5p	100	12	0	0	11107	11118	12	1	8.5	24.3
Duvanheges	EU293119	hsa-miR-4778-3p	100	14	0	0	1379	1392	7	20	0.55	28.2
Duvanheges	EU293119	hsa-miR-4728-3p	100	14	0	0	4391	4404	21	8	0.55	28.2
Duvanheges	EU293119	hsa-miR-1184	100	14	0	0	10658	10671	9	22	0.55	28.2
Duvanheges	EU293119	hsa-miR-4496	100	13	0	0	3549	3561	7	19	2.2	26.3
Duvanheges	EU293119	hsa-miR-3529-3p	100	13	0	0	7	19	1	13	2.2	26.3
Duvanheges	EU293119	hsa-miR-7-5p	100	12	0	0	8	19	23	12	8.5	24.3
Duvanheges	EU293119	hsa-miR-676-5p	100	12	0	0	1553	1564	10	21	8.5	24.3
Duvanheges	EU293119	hsa-miR-659-3p	100	12	0	0	1657	1668	18	7	8.5	24.3
Duvanheges	EU293119	hsa-miR-5689	100	12	0	0	2296	2307	12	1	8.5	24.3
Duvanheges	EU293119	hsa-miR-539-5p	100	12	0	0	8127	8138	16	5	8.5	24.3
Duvanheges	EU293119	hsa-miR-520e	100	12	0	0	7791	7802	18	7	8.5	24.3
Duvanheges	EU293119	hsa-miR-4764-3p	100	12	0	0	8310	8321	14	3	8.5	24.3
Duvanheges	EU293119	hsa-miR-4531	100	12	0	0	10200	10211	1	12	8.5	24.3
Duvanheges	EU293119	hsa-miR-450b-3p	100	12	0	0	6747	6758	16	5	8.5	24.3
Duvanheges	EU293119	hsa-miR-4493	100	12	0	0	11752	11763	19	8	8.5	24.3
Duvanheges	EU293119	hsa-miR-3973	100	12	0	0	5274	5285	11	22	8.5	24.3
Duvanheges	EU293119	hsa-miR-3689d	100	12	0	0	5299	5310	1	12	8.5	24.3
Duvanheges	EU293119	hsa-miR-3689c	100	12	0	0	5299	5310	3	14	8.5	24.3
Duvanheges	EU293119	hsa-miR-3689b-3p	100	12	0	0	5299	5310	3	14	8.5	24.3
Duvanheges	EU293119	hsa-miR-3689a-3p	100	12	0	0	5299	5310	3	14	8.5	24.3
Duvanheges	EU293119	hsa-miR-3663-3p	100	12	0	0	617	628	2	13	8.5	24.3
Duvanheges	EU293119	hsa-miR-3614-3p	100	12	0	0	8301	8312	8	19	8.5	24.3
Duvanheges	EU293119	hsa-miR-3173-3p	100	12	0	0	4750	4761	1	12	8.5	24.3
Duvanheges	EU293119	hsa-miR-3139	100	12	0	0	10375	10386	5	16	8.5	24.3
Duvanheges	EU293119	hsa-miR-125b-5p	100	12	0	0	8160	8171	12	1	8.5	24.3
Duvanheges	EU293119	hsa-miR-125a-5p	100	12	0	0	8160	8171	12	1	8.5	24.3
Duvanheges	NC_020810	hsa-miR-4778-3p	100	14	0	0	1379	1392	7	20	0.55	28.2
Duvanheges	NC_020810	hsa-miR-4728-3p	100	14	0	0	4391	4404	21	8	0.55	28.2
Duvanheges	NC_020810	hsa-miR-1184	100	14	0	0	10658	10671	9	22	0.55	28.2
Duvanheges	NC_020810	hsa-miR-4496	100	13	0	0	3549	3561	7	19	2.2	26.3
Duvanheges	NC_020810	hsa-miR-3529-3p	100	13	0	0	7	19	1	13	2.2	26.3
Duvanheges	NC_020810	hsa-miR-7-5p	100	12	0	0	8	19	23	12	8.5	24.3
Duvanheges	NC_020810	hsa-miR-676-5p	100	12	0	0	1553	1564	10	21	8.5	24.3
Duvanheges	NC_020810	hsa-miR-659-3p	100	12	0	0	1657	1668	18	7	8.5	24.3
Duvanheges	NC_020810	hsa-miR-5689	100	12	0	0	2296	2307	12	1	8.5	24.3
Duvanheges	NC_020810	hsa-miR-539-5p	100	12	0	0	8127	8138	16	5	8.5	24.3
Duvanheges	NC_020810	hsa-miR-520e	100	12	0	0	7791	7802	18	7	8.5	24.3
Duvanheges	NC_020810	hsa-miR-4764-3p	100	12	0	0	8310	8321	14	3	8.5	24.3
Duvanheges	NC_020810	hsa-miR-4531	100	12	0	0	10200	10211	1	12	8.5	24.3
Duvanheges	NC_020810	hsa-miR-450b-3p	100	12	0	0	6747	6758	16	5	8.5	24.3
Duvanheges	NC_020810	hsa-miR-4493	100	12	0	0	11752	11763	19	8	8.5	24.3
Duvanheges	NC_020810	hsa-miR-3973	100	12	0	0	5274	5285	11	22	8.5	24.3
Duvanheges	NC_020810	hsa-miR-3689d	100	12	0	0	5299	5310	1	12	8.5	24.3
Duvanheges	NC_020810	hsa-miR-3689c	100	12	0	0	5299	5310	3	14	8.5	24.3
Duvanheges	NC_020810	hsa-miR-3689b-3p	100	12	0	0	5299	5310	3	14	8.5	24.3
Duvanheges	NC_020810	hsa-miR-3689a-3p	100	12	0	0	5299	5310	3	14	8.5	24.3
Duvanheges	NC_020810	hsa-miR-3663-3p	100	12	0	0	617	628	2	13	8.5	24.3
Duvanheges	NC_020810	hsa-miR-3614-3p	100	12	0	0	8301	8312	8	19	8.5	24.3
Duvanheges	NC_020810	hsa-miR-3173-3p	100	12	0	0	4750	4761	1	12	8.5	24.3
Duvanheges	NC_020810	hsa-miR-3139	100	12	0	0	10375	10386	5	16	8.5	24.3
Duvanheges	NC_020810	hsa-miR-125b-5p	100	12	0	0	8160	8171	12	1	8.5	24.3
Duvanheges	NC_020810	hsa-miR-125a-5p	100	12	0	0	8160	8171	12	1	8.5	24.3

## Sheet: Guanarito
Virus name	Query	Subject	%I	alignment length	mismatch	gaps	Query Start	Query End	Subject Start	Subject End	E-value	Score
Guanarito	AF485258	CDVA75/17	100	15	0	0	1447	1461	5617	5631	0.12	30.2
Guanarito	AF485258	CDVA75/17	100	13	0	0	2414	2426	15467	15479	1.9	26.3
Guanarito	AF485258	CDVA75/17	100	13	0	0	2287	2299	10379	10367	1.9	26.3
Guanarito	AF485258	CDVA75/17	94.12	17	1	0	3179	3195	9506	9490	1.9	26.3
Guanarito	AF485258	CDVA75/17	100	13	0	0	725	737	8336	8324	1.9	26.3
Guanarito	AF485258	CDVA75/17	100	12	0	0	845	856	7859	7870	7.7	24.3
Guanarito	AF485258	CDVA75/17	100	12	0	0	647	658	6865	6876	7.7	24.3
Guanarito	AF485258	CDVA75/17	100	12	0	0	2546	2557	6826	6815	7.7	24.3
Guanarito	AF485258	CDVA75/17	100	12	0	0	2526	2537	5468	5457	7.7	24.3
Guanarito	AF485258	CDVA75/17	100	12	0	0	2313	2324	5023	5034	7.7	24.3
Guanarito	AF485258	CDVA75/17	100	12	0	0	52	63	4985	4974	7.7	24.3
Guanarito	AF485258	CDVA75/17	100	12	0	0	2485	2496	4985	4974	7.7	24.3
Guanarito	AF485258	CDVA75/17	100	12	0	0	3034	3045	1075	1064	7.7	24.3
Guanarito	AF485258	CDV164071	100	13	0	0	2414	2426	15467	15479	1.9	26.3
Guanarito	AF485258	CDV164071	100	13	0	0	2287	2299	10379	10367	1.9	26.3
Guanarito	AF485258	CDV164071	94.12	17	1	0	3179	3195	9506	9490	1.9	26.3
Guanarito	AF485258	CDV164071	100	13	0	0	725	737	8336	8324	1.9	26.3
Guanarito	AF485258	CDV164071	100	12	0	0	845	856	7859	7870	7.7	24.3
Guanarito	AF485258	CDV164071	100	12	0	0	647	658	6865	6876	7.7	24.3
Guanarito	AF485258	CDV164071	100	12	0	0	2546	2557	6826	6815	7.7	24.3
Guanarito	AF485258	CDV164071	100	12	0	0	2526	2537	5468	5457	7.7	24.3
Guanarito	AF485258	CDV164071	100	12	0	0	2313	2324	5023	5034	7.7	24.3
Guanarito	AF485258	CDV164071	100	12	0	0	52	63	4985	4974	7.7	24.3
Guanarito	AF485258	CDV164071	100	12	0	0	2485	2496	4985	4974	7.7	24.3
Guanarito	AF485258	CDV164071	100	12	0	0	3034	3045	1075	1064	7.7	24.3
Guanarito	AF485258	PDVWadden_Sea.NLD/1988,	100	13	0	0	2221	2233	13839	13851	1.9	26.3
Guanarito	AF485258	PDVWadden_Sea.NLD/1988,	100	12	0	0	2890	2901	9089	9100	7.7	24.3
Guanarito	AF485258	PDVWadden_Sea.NLD/1988,	100	12	0	0	1034	1045	7730	7741	7.7	24.3
Guanarito	AF485258	PDVWadden_Sea.NLD/1988,	100	12	0	0	3142	3153	6005	6016	7.7	24.3
Guanarito	AF485258	PDVWadden_Sea.NLD/1988,	100	12	0	0	1928	1939	5802	5791	7.7	24.3
Guanarito	AF485258	PDVWadden_Sea.NLD/1988,	100	12	0	0	2084	2095	950	939	7.7	24.3
Guanarito	AY358024	PDVWadden_Sea.NLD/1988,	100	16	0	0	3965	3980	6706	6721	0.067	32.2
Guanarito	AY358024	PDVWadden_Sea.NLD/1988,	100	13	0	0	4844	4856	5814	5826	4.1	26.3
Guanarito	AY358024	PDVWadden_Sea.NLD/1988,	100	13	0	0	2604	2616	5375	5363	4.1	26.3
Guanarito	AY358024	CDV164071	100	14	0	0	1124	1137	4126	4113	1	28.2
Guanarito	AY358024	CDV164071	100	13	0	0	4927	4939	12982	12994	4.1	26.3
Guanarito	AY358024	CDV164071	100	13	0	0	6329	6341	3226	3214	4.1	26.3
Guanarito	AY358024	CDVA75/17	100	13	0	0	4927	4939	12982	12994	4.1	26.3
Guanarito	AY358024	CDVA75/17	100	13	0	0	6329	6341	3226	3214	4.1	26.3
Guanarito	KR260725	PDVWadden_Sea.NLD/1988,	100	16	0	0	3964	3979	6706	6721	0.067	32.2
Guanarito	KR260725	PDVWadden_Sea.NLD/1988,	100	15	0	0	5780	5794	7180	7166	0.26	30.2
Guanarito	KR260725	PDVWadden_Sea.NLD/1988,	100	13	0	0	4843	4855	5814	5826	4.1	26.3
Guanarito	KR260725	CDV164071	100	14	0	0	1123	1136	4126	4113	1	28.2
Guanarito	KR260725	CDV164071	100	13	0	0	5146	5158	4520	4508	4.1	26.3
Guanarito	KR260725	CDV164071	100	13	0	0	6328	6340	3226	3214	4.1	26.3
Guanarito	KR260725	CDV164071	100	13	0	0	1678	1690	603	591	4.1	26.3
Guanarito	KR260725	CDVA75/17	100	13	0	0	5146	5158	4520	4508	4.1	26.3
Guanarito	KR260725	CDVA75/17	100	13	0	0	6328	6340	3226	3214	4.1	26.3
Guanarito	KR260725	CDVA75/17	100	13	0	0	1678	1690	603	591	4.1	26.3
Guanarito	KR260724	CDVA75/17	100	15	0	0	1919	1933	5631	5617	0.13	30.2
Guanarito	KR260724	CDVA75/17	100	13	0	0	954	966	15479	15467	2	26.3
Guanarito	KR260724	CDVA75/17	94.12	17	1	0	185	201	9490	9506	2	26.3
Guanarito	KR260724	CDVA75/17	100	13	0	0	2643	2655	8324	8336	2	26.3
Guanarito	KR260724	CDVA75/17	100	12	0	0	3260	3271	8224	8235	7.8	24.3
Guanarito	KR260724	CDVA75/17	100	12	0	0	2524	2535	7870	7859	7.8	24.3
Guanarito	KR260724	CDVA75/17	100	12	0	0	823	834	6815	6826	7.8	24.3
Guanarito	KR260724	CDVA75/17	100	12	0	0	843	854	5457	5468	7.8	24.3
Guanarito	KR260724	CDVA75/17	100	12	0	0	3317	3328	4974	4985	7.8	24.3
Guanarito	KR260724	CDVA75/17	100	12	0	0	884	895	4974	4985	7.8	24.3
Guanarito	KR260724	CDVA75/17	100	12	0	0	1058	1069	2693	2682	7.8	24.3
Guanarito	KR260724	CDVA75/17	100	12	0	0	335	346	1064	1075	7.8	24.3
Guanarito	KR260724	PDVWadden_Sea.NLD/1988,	100	15	0	0	2799	2813	5509	5523	0.13	30.2
Guanarito	KR260724	PDVWadden_Sea.NLD/1988,	100	13	0	0	1147	1159	13851	13839	2	26.3
Guanarito	KR260724	PDVWadden_Sea.NLD/1988,	100	13	0	0	1319	1331	11672	11684	2	26.3
Guanarito	KR260724	PDVWadden_Sea.NLD/1988,	100	13	0	0	298	310	11530	11518	2	26.3
Guanarito	KR260724	PDVWadden_Sea.NLD/1988,	100	12	0	0	1025	1036	12665	12676	7.8	24.3
Guanarito	KR260724	PDVWadden_Sea.NLD/1988,	100	12	0	0	479	490	9100	9089	7.8	24.3
Guanarito	KR260724	PDVWadden_Sea.NLD/1988,	100	12	0	0	2335	2346	7741	7730	7.8	24.3
Guanarito	KR260724	PDVWadden_Sea.NLD/1988,	100	12	0	0	227	238	6016	6005	7.8	24.3
Guanarito	KR260724	PDVWadden_Sea.NLD/1988,	100	12	0	0	1441	1452	5791	5802	7.8	24.3
Guanarito	KR260724	PDVWadden_Sea.NLD/1988,	100	12	0	0	2996	3007	5542	5531	7.8	24.3
Guanarito	KR260724	PDVWadden_Sea.NLD/1988,	100	12	0	0	1365	1376	3100	3111	7.8	24.3
Guanarito	KR260724	PDVWadden_Sea.NLD/1988,	100	12	0	0	1285	1296	939	950	7.8	24.3
Guanarito	KR260724	CDV164071	100	13	0	0	954	966	15479	15467	2	26.3
Guanarito	KR260724	CDV164071	94.12	17	1	0	185	201	9490	9506	2	26.3
Guanarito	KR260724	CDV164071	100	13	0	0	2643	2655	8324	8336	2	26.3
Guanarito	KR260724	CDV164071	100	12	0	0	3260	3271	8224	8235	7.8	24.3
Guanarito	KR260724	CDV164071	100	12	0	0	2524	2535	7870	7859	7.8	24.3
Guanarito	KR260724	CDV164071	100	12	0	0	823	834	6815	6826	7.8	24.3
Guanarito	KR260724	CDV164071	100	12	0	0	843	854	5457	5468	7.8	24.3
Guanarito	KR260724	CDV164071	100	12	0	0	3317	3328	4974	4985	7.8	24.3
Guanarito	KR260724	CDV164071	100	12	0	0	884	895	4974	4985	7.8	24.3
Guanarito	KR260724	CDV164071	100	12	0	0	1058	1069	2693	2682	7.8	24.3
Guanarito	KR260724	CDV164071	100	12	0	0	335	346	1064	1075	7.8	24.3
Guanarito	KU746286	PDVWadden_Sea.NLD/1988,	100	15	0	0	2247	2261	13839	13853	0.13	30.2
Guanarito	KU746286	PDVWadden_Sea.NLD/1988,	100	12	0	0	563	574	15158	15169	7.8	24.3
Guanarito	KU746286	PDVWadden_Sea.NLD/1988,	100	12	0	0	2370	2381	12676	12665	7.8	24.3
Guanarito	KU746286	PDVWadden_Sea.NLD/1988,	100	12	0	0	1977	1988	7407	7396	7.8	24.3
Guanarito	KU746286	PDVWadden_Sea.NLD/1988,	100	12	0	0	1097	1108	7298	7287	7.8	24.3
Guanarito	KU746286	PDVWadden_Sea.NLD/1988,	100	12	0	0	1732	1743	6368	6357	7.8	24.3
Guanarito	KU746286	PDVWadden_Sea.NLD/1988,	100	12	0	0	3168	3179	6005	6016	7.8	24.3
Guanarito	KU746286	PDVWadden_Sea.NLD/1988,	100	12	0	0	783	794	5962	5951	7.8	24.3
Guanarito	KU746286	PDVWadden_Sea.NLD/1988,	100	12	0	0	3022	3033	2646	2635	7.8	24.3
Guanarito	KU746286	PDVWadden_Sea.NLD/1988,	100	12	0	0	683	694	2443	2432	7.8	24.3
Guanarito	KU746286	CDVA75/17	100	14	0	0	2974	2987	6978	6991	0.5	28.2
Guanarito	KU746286	CDVA75/17	100	12	0	0	3205	3216	9506	9495	7.8	24.3
Guanarito	KU746286	CDVA75/17	100	12	0	0	1531	1542	8323	8334	7.8	24.3
Guanarito	KU746286	CDVA75/17	100	12	0	0	673	684	6865	6876	7.8	24.3
Guanarito	KU746286	CDVA75/17	100	12	0	0	2572	2583	6826	6815	7.8	24.3
Guanarito	KU746286	CDVA75/17	100	12	0	0	2339	2350	5023	5034	7.8	24.3
Guanarito	KU746286	CDVA75/17	100	12	0	0	78	89	4985	4974	7.8	24.3
Guanarito	KU746286	CDVA75/17	100	12	0	0	2511	2522	4985	4974	7.8	24.3
Guanarito	KU746286	CDVA75/17	100	12	0	0	2519	2530	3232	3221	7.8	24.3
Guanarito	KU746286	CDVA75/17	100	12	0	0	3060	3071	1075	1064	7.8	24.3
Guanarito	KU746286	CDV164071	100	14	0	0	2974	2987	6978	6991	0.5	28.2
Guanarito	KU746286	CDV164071	100	12	0	0	3205	3216	9506	9495	7.8	24.3
Guanarito	KU746286	CDV164071	100	12	0	0	1531	1542	8323	8334	7.8	24.3
Guanarito	KU746286	CDV164071	100	12	0	0	673	684	6865	6876	7.8	24.3
Guanarito	KU746286	CDV164071	100	12	0	0	2572	2583	6826	6815	7.8	24.3
Guanarito	KU746286	CDV164071	100	12	0	0	2339	2350	5023	5034	7.8	24.3
Guanarito	KU746286	CDV164071	100	12	0	0	78	89	4985	4974	7.8	24.3
Guanarito	KU746286	CDV164071	100	12	0	0	2511	2522	4985	4974	7.8	24.3
Guanarito	KU746286	CDV164071	100	12	0	0	2519	2530	3232	3221	7.8	24.3
Guanarito	KU746286	CDV164071	100	12	0	0	3060	3071	1075	1064	7.8	24.3

[truncated: 2 more sheets: HPIV, Sheet3]
